# Supplementary material for: Genetic Predisposition To Acquire a Polybasic Cleavage Site for Highly Pathogenic Avian Influenza Virus Hemagglutinin
Source: mBio. 2017 Feb 14;8(1):e02298-16. doi: 10.1128/mBio.02298-16 (PMC5312086; doi:10.1128/mBio.02298-16)
Supplement: DATA SET S1 [file mbo001173195sd1.xlsx]

## Sheet: Sheet1
Supplementary Data 1: Strain names and nucleotide sequences of 29 nucleotides encoding the amino acid around the HA cleavage sites of all analysed viruses.
Strain name	sequence*		First loop	A	U	G	C		Second loop	A	U	G	C
A/duck/Alberta/35/1976 (H1N1)	CAUCCAUUCAGUCCAGAGGACUAUUUGGA		5	2	0	2	1
A/duck/NZL/160/1976 (H1N3)	CUUCCAUUCAAUCCAGGGGACUUUUCGGA		5	1	2	1	1
A/duck/Bavaria/1/1977 (H1N1)	CCUCUAUCCAAUCCAGAGGACUUUUCGGA		11	4	3	0	4
A/duck/HK/196/1977 H1	CCUCUAUUCAAUCCAGAGGGCUUUUCGGA		11	4	4	0	3
A/duck/Miyagi/66/1977 (H1N1)	CCUCCAUUCAAUCUAGAGGACUUUUCGGA		13	4	4	1	4
A/pintail duck/ALB/219/1977 (H1N1)	CAUCCAUUCAAUCCAGAGGACUAUUUGGA		8	3	2	2	1
A/duck/Minnesota/1375/1981 (H1N1)	CAUCCAUUCAAUCCAGAGGGCUAUUUGGA		8	2	2	3	1
A/duck/Victoria/23/1981 (H1N1)	CCUCAAUUCAACCCAGAGGACUUUUCGGA		13	5	2	1	5
A/mallard duck/New York/170/1982 (H1N2)	CAUCCGUUCAAUCCAGAGGACUAUUUGGA		8	3	2	2	1
A/duck/Shimane/188/1999 (H1N1)	CUUCCAUUCAAUCUAGAGGACUCUUCGGA		6	1	1	2	2
A/duck/NC/91347/01 (H1N2)	CGUCUAUUCAAUCAAGAGGCCUAUUUGGG		13	6	4	1	2
A/American black duck/New Brunswick/02715/2007 (mixedH1)	CAUCCAUACAAUCCAGAGGACUAUUUGGA		8	3	2	2	1
A/duck/Korea/U11-1/2007 (H1N2)	CUUCCAUUCAAUCUAGGGGACUCUUCGGA		13	4	4	2	3		6	0	2	2	2
A/duck/Hokkaido/111/2009 (H1N5)	CUUCUAUUCAAUCUAGAGGACUCUUCGGA		9	3	4	0	2		6	0	2	2	2
A/duck/Korea/372/2009 (H1N1)	CUUCCAUUCAAUCGAGAGGACUCUUCGGA		6	2	1	1	2		6	0	2	2	2
A/duck/Nanjing/19/2010 (H1N3)	CUUCCAUUCAAUCUAGAGGACUCUUCGGG		8	3	2	1	2		6	0	2	2	2
A/American black duck/Wisconsin/11OS3016/2011 (H1N1)	CAUCCAUACAAUCCAGAGGUCUAUUUGGA		8	2	3	2	1
A/duck/Zhejiang/0607-13/2011 (H1N2)	CUUCCGUUCAAUCCAGAGGACUCUUUGGA		6	1	1	2	2
A/duck/Zhejiang/0611-8/2011 (H1N3)	CUUCCAUUCAAUCCAGAGGACUCUUUGGA		6	1	1	2	2
A/shelduck/Yasnopolyanske/4-08-02/2011 (H1N1)	CUUCCAUUCAAUCGAGAGGCCUCUUCGGA		6	1	1	2	2
A/duck/Hunan/HN2203/2013 (H1N3)	CUUCCAUUCAAUCUAGAGGACUCUUUGGA		6	1	1	2	2
A/duck/Wenzhou/YJYF78/2015 (H1N4)	CUUCCGUUCAAUCCAGAGGACUCUUUGGG		6	1	1	2	2
			total	57	47	33	46		total	0	8	8	8
A/duck/Germany/1972 (H2N9)	CUCAAAUUGAAUCAAGGGGAUUGUUUGGA		7	2	0	4	1
A/duck/Germany/1215/1973 (H2N3)	CUCAAAUUGAAUCAAGGGGAUUGUUUGGG		7	2	0	4	1
A/black duck/New Jersey/1580/1978 (H2N3)	CUCAGAUUGAAUCAAGAGGAUUGUUUGGA		7	3	0	3	1
A/duck/Hong Kong/273/1978 (H2N2)	ACAAAAUGGAAUCAAGAGGGUUGUUUGGG		7	3	0	3	1
A/duck/Hong Kong/273/1978 (H2N2)(2)	CACAAAUGGAAUCAAGAGGGUUGUUUGGG		7	3	0	3	1
A/pintail duck/Alberta/211/1980 (H2N3)	CUCAGAUUGAACCAAGAGGAUUGUUUGGA		6	3	0	2	1
A/duck/Rugen/78-6/1981 (H2N3)	CUCAGAUUGAAUCAAGGGGAUUGUUUGGG		7	2	0	4	1
A/Peking duck/Potsdam/1689-4/85 (H2N3)	CUCAGAUUGAGUCAAGGGGAUUGUUUGGG		7	2	0	4	1
A/duck/Wisconsin/2409/1985 (H2N3)	CUCAGAUUGAAUCAAGGGGAUUGUUUGGA		7	2	0	4	1
A/duck/New Jersey/7872-27/1995 (mixed H2)	CUCAGAUCGAAUCAAGAGGAUUGUUUGGA		7	3	0	3	1
A/Duck/Nanchang/2-0485/2000 (H2N9)	CUCAGAUUGAAUCAAGAGGAUUGUUUGGG		7	3	0	3	1
A/duck/Tsukuba/1/2006 (H2N2)	CCCAGAUUGAAUCAAGAGGAUUGUUUGGG		7	3	0	3	1
A/ruddy shelduck/Mongolia/686C2/2008 (H2N3)	CUCAGAUUGAACCAAGAGGACUGUUUGGG		6	3	0	2	1
A/wild duck/SH38-26/2010 (H2N8)	CUCAAAUUGAAUCAAGAGGACUGUUUGGG		7	3	0	3	1
A/duck/Interior Alaska/11PG00451/2011 (H2N3)	CUCAGAUUGAAUCAAGGGGAUUGUUCGGG		7	2	1	4	0
A/duck/Wuxi/2/2013 (H2N2)	CUCAAAUUAAAUCGAGAGGACUAUUUGGG		6	2	0	3	1
A/duck/Zhejiang/465/2013 (H2N7)	CUCAGAUUGAAUCAAAAGGAUUGUUUGGG		7	4	0	2	1
A/duck/Jiangsu/JF359/2014 (H2)	CUCAGAUUGAAUCAAAAGGGUUGUUUGGG		7	4	0	2	1
A/duck/Mongolia/482/2015 (H2N3)	CUCAAAUUGAGCCAAGAGGAUUGUUUGGG		6	3	0	2	1
			total	52	1	58	18
A/duck/Ukraine/1/1963 (H3N8)	CAGAGAAACAAACCAGAGGCCUAUUCGGU		7	1	2	2	2
A/duck/Ukraine/1/1963 (H3N8)	CAGGGAAACAAACCAGAGGCCUAUUCGGU		10	6	0	2	2		7	1	3	1	2
A/duck/Chabarovsk/1610/1972 (H3N8)	CAGAGAAGCAAACCAGAGGCCUAUUCGGC		7	1	3	1	2
A/duck/Memphis/928/1974 (H3N8)	CUGAGAAAAAGACCAGGGGUCUGUUCGUG		5	1	0	3	1
A/duck/Minnesota/53/1974 (H3N8)	CUGAGAAACAGUCCAGGGGUCUGUUCGGU		5	1	0	3	1
A/duck/Hong Kong/7/1975 (H3N2)	CAGAGAAACAAACCAGAGGCCUAUUCGGC		7	1	3	1	2
A/duck/Alberta/78/1976 (H3N2)	CUGAGAAACAGACUAGGGGUCUGUUCGGU		5	4	0	1	0		7	1	1	4	1
A/duck/Hong Kong/22A/1976 (H3N3)	CAGAGAAACAAACUAGAGGCCUAUUCGGU		7	1	3	1	2
A/duck/Minnesota/34/1976 (H3N8)	CUGAGAAACAGACCAGGGGUCUCUUUGGU		6	0	2	2	2
A/mallard duck/ALB/31/1976 (H3N8)	CUGAGAAACAGACCAGGGGUCUGUUCGGU		5	1	0	3	1
A/duck/Hokkaido/5/1977 (H3N2)	CAGAGAAACAAACUAGAGGCCUAUUUGGU		8	2	2	2	2
A/duck/NY/6874/1978 (H3N2)	CUGAGAAACAAACCAGGGGUCUGUUCGGU		5	1	0	3	1
A/mallard duck/ALB/564/1979 (H3N8)	CAGAGAAACAGACCAGGGGUCUGUUCGGU		5	1	0	3	1
A/pintail duck/ALB/462/1979 (H3N6)	CUGAGAAACAGACCAGAGGUCUGUUUGGU		5	2	0	2	1
A/duck/Hokkaido/8/1980 (H3N8)	CAGAGAAACAAGCCAGAGGCCUAUUCGGC		7	1	2	2	2
A/duck/Hong Kong/836/1980 (H3N1)	CAGAAAAACAAACUAGAGGCCUAUUCGGU		7	1	3	1	2
A/duck/New Zealand/38/1984 (H3N8)	CAGAGAAGCAGACCAGAGGUUUGUUCGGU		5	2	0	2	1
A/duck/Hokkaido/10/1985 (H3N8)	CAGAGAAACAAACUAGGGGCCUAUUCGGU		7	1	3	1	2
A/duck/LA/17G/1987 (H3N8)	CAGAGAAACAAACCCGAGGAAUAUUUGGU		7	3	2	2	0
A/duck/Nanchang/1681/1992 (H3N8)	CUGAGAAACAAACCAGAGGCCUAUUCGGU		7	1	2	2	2
A/duck/NY/13822/1995 (H3N8)	CUGAGAAACAGACCAGAGGUCUAUUUGGU		8	2	3	2	1
A/duck/Guangdong/455/2000 (H3N9)	CUGAGAAACAAACCAGAGGUCUAUUCGGU		7	1	3	2	1
A/duck/Nanchang/8-174/2000 (H3N6)	CAGAGAAGCAAACCAGGGGCCUAUUCGGU		7	1	3	1	2
A/duck/Jiangsu/26/2004 (H3N2)	CUGAGAAACAAACCAGAGGCUUAUUCGGU		7	1	3	2	1
A/duck/Korea/JS53/2004 (H3N2)	CUGAGAAGCAAACCAGAGGCCUGUUCGGC		11	5	0	3	3
A/duck/Korea/LPM01/2004 (H3N2)	CUGAGAAGCAAACCAGAGGCCUGUUCGGU		11	5	0	3	3
A/duck/South Africa/1108/2004 (H3N8)	CAGAGAAGCAAACCAGAGGCCUGUUCGGU		7	0	2	3	2
A/duck/Beijing/61/05 (H3N8)	CUGAGAAACAACCCAGAGGCCUAUUCGGU		12	6	0	2	4
A/duck/Korea/LPM36/2005 (H3N6)	CUGAGAAGCAAACCAGAGGUUUGUUCGGC		5	2	0	2	1
A/duck/Korea/LPM38/2005 (H3N6)	CUGAGAAGCAAACCAGAGGCUUGUUCGGC		11	5	0	3	3
A/longtail duck/Maryland/291/2005 (H3N8)	CUGAGAAACAGACCAGGGGCCUGUUCGGU		5	1	0	3	1
A/American black duck/Quebec/11235/2006 (H3N2)	CUGAGAAACAGACCAGAGGUCUGUUCGGU		5	2	0	2	1
A/duck/Chiba/31/2006 (H3N8)	CUGAGAAACAAACCAGAGGCCUAUUUGGU		8	2	2	2	2
A/duck/Italy/194659/2006 (H3N2)	CAGAGAAGCAAACCAGAGGCCUAUUCGGU		7	1	2	2	2
A/American black duck/New Brunswick/02656/2007 (H3N8)	CUGAGAAACAGACCAGGGGUCUUUUCGGA		5	1	0	3	1
A/duck/Korea/HP68/2007 (H3N6)	CUGAGAAGCAAACUAGAGGCCUGUUCGGC		11	5	1	3	2
A/duck/Korea/U14-1/2007 (H3N2)	CUGAGAAGCAAACCAGAGGCUUGUUCGGU		11	5	0	3	3
A/duck/Korea/U2-5/2007 (H3N8)	CUGAGAAACAAACCAGAGGCCUGUUCGGU		5	2	0	2	1
A/duck/Korea/U5-2/2007 (H3N8)	CUGAGAAACAAACUAGAGGCCUAUUCGGU		7	1	3	1	2
A/ring-necked duck/Minnesota/Sg-00066/2007 (MixedH3)	CUGAGAAACAAACCAGGGGUCUGUUCGGC		5	1	0	3	1
A/American black duck/Newfoundland/732/2008 (H3N8)	GUGAGAAACAAACCAGGGGUCUGUUCGGU		5	1	0	3	1
A/duck/Thailand/AY-354/2008 (H3N2)	CAGAGAAACAAACUAGAGGAUUGUUCGGU		7	2	1	3	1
A/duck/Zambia/04/2008 (H3N8)	CAGAAAAGCAAACCAGAGGCCUAUUCGGU		7	1	2	2	2
A/duck/Jiangxi/3779/2009 (mixedH3)	CUGAAAAGCAAACUAGAGGCCUAUUCGGU		11	5	1	3	2
A/duck/Shanghai/C84/2009 (H3N2)	CUGAAAGACAAACCAGAGGUCUAUUCGGU		10	5	0	2	3
A/duck/Vietnam/OIE-2382/2009 (H3N2)	CUGAGAAACAAACCAGGGGCCUAUUCGGU		12	7	0	2	3		7	1	3	1	2
A/duck/Vietnam/OIE-2403/2009 (H3N8)	CUGAAAAACAAACCAGAGGCCUAUUUGGU		8	2	2	2	2
A/ruddy duck/Illinois/3471/2009 (H3N8)	CUGAGAGACAGACCAGGGGUCUGUUCGGG		5	3	0	2	0		5	1	0	3	1
A/ruddy shelduck/Mongolia/963V/2009 (H3N8)	CUGAGAAACAAACCAGAGGCCUGUUCGGC		12	7	0	2	3		7	0	3	2	2
A/American black duck/New Brunswick/00322/2010 (H3N8)	CUGAAAAACAAACCAGGGGUCUGUUCGGU		5	1	0	3	1
A/ruddy duck/Wisconsin/10OS3191/2010 (H3N8)	CUGAGAAACAAACCAGAGGUCUGUUCGGU		5	2	0	2	1
A/duck/Guangdong/W12/2011 (H3N2)	CUGAAAAACAAACCAGAGGUCUAUUCGGU		7	1	3	2	1
A/duck/Vietnam/LBM48/2011 (H3N2)	CAGAAAAGCAAACCAGGGGCCUAUUCGGU		7	1	3	1	2
A/duck/Zhejiang/5/2011 (H3N3)	CUGAGAAGCAAACCAGAGGUCUGUUCGGU		5	2	0	2	1
A/duck/Hunan/S1824/2012 (H3N8)	CUGAGAAGCACACCAGAGGUCUGUUCGGU		5	2	0	2	1
A/duck/Vietnam/LBM235/2012 (H3N6)	CUGAUAAACAAACCAGAGGCCUAUUCGGU		7	1	2	2	2
A/duck/Jiangxi/262/2013 (mixedH3)	CUGAGAAGCAAACCAGAGGUCUAUUCGGU		5	2	0	2	1
A/duck/Jiangxi/27810/2013 (mixedH3)	CCGAGAAACAAACCAGAGGUCUAUUCGGU		5	2	0	2	1
A/duck/Jiangxi/34864/2013 (mixedH3)	CUGAGAAACAAACUAGAGGUCUGUUCGGU		7	2	1	3	1
A/duck/Shanghai/SH1/2013 (H3N2)	CUGAAAAGCAAACCAGAGGUCUGUUCGGU		5	2	0	2	1
A/duck/Vietnam/LBM533/2013 (H3N6)	CUGAGAAACAAACCAGAGGCCUCUUCGGU		6	0	1	2	3
A/wood duck/Ohio/13OS3300/2013 (H3N8)	CUGAGAAGCAAACCAGGGGUCUGUUCGGU		5	1	0	3	1
A/duck/Anhui/A1454/2014 (H3N2)	GUGAGAAACAAACCAGAGGCCUAUUCGGU		7	1	2	2	2
A/duck/Anhui/A1458/2014 (H3N2)	GUGAGAAACAAACCAGAGGUCUAUUUGGU		8	2	3	2	1
A/duck/Anhui/A1466/2014 (H3)	GAGAGAAACAAACCAGAGGCCUAUUCGGU		7	1	2	2	2
A/duck/Anhui/A1710/2014 (H3N2)	GUGAGAAACAAACCAGAGGUCUAUUCGGU		7	1	3	2	1
A/duck/Anhui/A1808/2014 (H3N2)	GUGAGAAACACACCAGAGGCCUAUUCGGU		7	4	0	2	1		7	1	3	1	2
A/duck/Anhui/A1832/2014 (H3N2)	GUGAGAAACAAACCAGAGGUCUAUUGGGU		9	2	3	3	1
A/duck/Guangdong/G3077/2014 (H3)	CUGAAAAACAAACCAGAGGCUUAUUCGGU		7	1	3	2	1
A/duck/Guangdong/G3604/2014 (H3)	CUGAAAAACAAACCAGAGGCCUAUUCGGU		7	1	2	2	2
A/duck/Jiangsu/J2186/2014 (H3)	CUGAGAAACAAACCAGAGGUCUAUUUGGU		8	2	3	2	1
A/duck/Jiangsu/J3722/2014 (H3)	CAGAAAAACAAACCAGAGGCCUAUUCGGU		7	1	2	2	2
A/duck/Quang Ninh/220/2014 (H3N2)	CUGAAAAGCAAACCAGAGGUCUAUUCGGU		5	2	0	2	1
			total	151	88	158	115		total	5	13	12	10
A/duck/Czechoslovakia/1956 (H4N6)	CUGAAAAGGCAUCAAGAGGGCUUUUUGGA		6	3	0	2	1
A/duck/Minnesota/104/1974 (H4N6)	CUGAGAAGGCAACCAGAGGUCUAUUUGGU		8	2	3	2	1
A/duck/Minnesota/A/1975 (H4N6)	CUGAGAAGGCAACUAGAGGUCUAUUUGGC		10	4	1	3	2
A/duck/Hong Kong/24/1976 (H4N2)	CUGAAAAGGCAUCAAGAGGGCUCUUUGGA		6	3	0	2	1
A/duck/New Zealand/31/1976 (H4N6)	CCGAAAAGGCAUCAAGAGGGCUCUUUGGA		6	3	0	2	1
A/canvasback duck/ALB/274/1977 (H4N6)	CUGAAAAGGCAACCAGAGGUCUAUUUGGU		6	4	1	1	0		8	2	3	2	1
A/duck/Hong Kong/438/1977 (H4N8)	CUGAAAAGGCAUCAAGAGGACUCUUUGGA		6	4	1	1	0		6	2	1	2	1
A/mallard duck/Alberta/291/1977 (H4N1)	CUGAGAAGGCAACAAGAGGUCUAUUUGGU		10	5	0	3	2
A/mallard duck/Alberta/354/1978 (H4N2)	CUGAGAAAGCAACCAGAGGUCUAUUUGGU		8	2	3	2	1
A/mallard duck/Alberta/581/1983 (H4N4)	CUGAGAAGGCAAACAGAGGUCUAUUUGGU		10	5	0	3	2
A/duck/Western Australia/8057/1984 (H4N6)	CUGAAAAGGCAGCAAGAGGGCUUUUUGGA		11	4	0	5	2
A/duck/Wisconsin/2731/1985 (H4N6)	CUGAGAAAGCAACCAGGGGUCUAUUUGGU		10	1	4	4	1
A/duck/Western Australia/8346/1987 (H4N6)	CUGAGAAGGCAGCAAGAGGGCUUUUUGGA		11	4	0	5	2
A/duck/Taiwan/wb1/1998 (H4N2)	CUGAAAAGGCAUCGAGGGGGCUCUUUGGA		6	4	1	1	0		5	0	1	3	1
A/duck/Taiwan/wb14/1998 (H4N6)	CUGAAAAGGCAGCAAGAGGGCUCUUUGGA		8	3	0	4	1
A/duck/Taiwan/wb29/1998 (H4N8)	CUGAAAAGGCAUCGAGAGGGCCCUUUGGA		6	2	0	3	1
A/duck/Taiwan/wb45/1998 (H4N7)	CUGAGAAAGCAUCGAGAGGGCUCUUUGGA		6	2	0	3	1
A/duck/Hokkaido/1058/2001 (H4N5)	CUGAAAAGGCAUUGAGAGGGCUCUUUGGA		6	4	1	1	0		6	1	0	4	1
A/duck/Victoria/2001 (H4N6)	CUGAAAGGGAAUCAAGAGGACUUUUUGGA		14	6	1	5	2
A/black duck/Maryland/834/2002 (H4N8)	CUGAGAAAGCAACCAGAGGUCUGUUUGGU		8	1	3	3	1
A/duck/Taiwan/wb281/2002 (H4N6)	CUGAAAAAGCAUCAAGAGGACUCUUUGGA		6	2	1	2	1
A/duck/Victoria/5384/2002 (H4N8)	CUGAAAAGGCAACAAGAGGACUUUUUGGA		14	6	0	5	3
A/duck/Victoria/5385/2002 (H4N8)	CUGAAAGGGCAACAAGAGGACUUUUUGGA		14	6	0	5	3
A/duck/Shiga/8/2004 (H4N6)	CUGAAAGGGCAUCGAGAGGGCUCUUUGGA		6	2	0	3	1
A/duck/South Africa/1233A/2004 (H4N8)	CUGAAAAGGCAUCAAGAGGGCUUUUUGGG		6	3	0	2	1
A/duck/Taiwan/wb787/2005 (H4N2)	CUGAGAAGGCAACCAGAGGUCUAUUCGGU		10	4	0	3	3
A/American black duck/New Brunswick/19347/2006 (H4N6)	CUGAGAAAGCAACCAGAGGACUAUUUGGU		8	3	2	2	1
A/duck/Shanghai/Y20/2006 (H4N6)	CUGAAAGGGCAUCAAGAGGACUCUUUGGA		7	3	0	3	1
A/duck/Taiwan/wb1111/2006 (H4N6)	CUGAGAAGGCAUCAAGAGGACUCUUUGGA		14	5	1	5	3
A/pekin duck/California/P30/2006 (H4N2)	CUGAAAAAACAACAAGAGGCCUAUUUGGA		7	1	4	1	1
A/American black duck/New Brunswick/02375/2007 (H4N8)	CUGAGAAAGCAACCAGAGGACUAUUUGGC		8	3	2	2	1
A/American black duck/Prince Edward Island/02661/2007 (H4N6)	CUGAGAAAGCAACCAGAGGAUUAUUUGGU		8	3	3	2	0
A/duck/Interior Alaska/7MP1550/2007 (H4N6)	CUGAGAAGGCAACCAGAGGUCUGUUUGGU		8	1	3	3	1
A/duck/Korea/DY97/2007 (H4N3)	CUGAAAAAGCAUCGAGAGGACUCUUUGGA		6	1	1	2	2
A/duck/Mongolia/274/2007 (H4N3)	CUGAGAAGGCAUCAAGAGGGCUUUUUGGA		6	3	0	2	1
A/mule duck/Bulgaria/105/2008 (mixedH4)	CGGAGAAGGCAUCAAGAGGGCUCUUUGGU		6	3	0	2	1
A/mule duck/Bulgaria/191-2/2008 (mixedH4)	CAGAAAAGGCAUCAAGAGGGCUUUUUGGA		6	3	0	2	1
A/wild duck/Korea/SH5-60/2008 (H4N6)	CUGAAAAGGCAUCAAGAGGACUCUUUGGG		6	4	1	1	0		6	2	1	2	1
A/American black duck/New Brunswick/03511/2009 (H4N6)	CUGAGAAGGCAACCAGAGGCCUGUUUGGU		10	4	0	3	3
A/American black duck/New Brunswick/03530/2009 (H4N6)	CUGAGAAGGCAACCAGAGGCCUAUUUGGU		10	4	0	3	3
A/American black duck/New Brunswick/03554/2009 (H4N6)	CUGAGAAGGCAACCAGAGGCCUGUUUGGA		10	4	0	3	3
A/American black duck/Wisconsin/2542/2009 (H4N2)	CUGAGAAGGCGACCAGAGGCUUGUUUGGU		8	1	3	3	1
A/duck/Fujian/S1487/2009 (H4N3)	CUGAAAAGACAGCAAGAGGGCUCUUUGGA		8	3	0	4	1
A/duck/Jiangxi/S3261/2009 (H4N2)	CUGAAAAGGCAUCAAGAGGGCUCUUUGGG		6	3	0	2	1
A/duck/Shanghai/28-1/2009 (H4N2)	CUGAAAAGGCAUCAAGAGGGCCUUUUGGA		6	3	0	2	1
A/American black duck/New Brunswick/00876/2010 (mixedH4)	CUGAGAAGGCGACCAGAGGCCUGUUUGGU		10	3	0	4	3
A/American black duck/New Brunswick/00949/2010 (H4N6)	CUGAGAAGGCAGCCAGAGGCCUGUUUGGU		10	3	0	4	3
A/duck/Henan/S1091/2010 (H4N6)	CUGAAAAGGCAUCAAGAGGACUUUUUGGG		14	5	1	5	3
A/ring-necked duck/Interior Alaska/10BM05617R0/2010 (H4N6)	CUGAAAAGGCAACCAGAGGUCUGUUUGGU		10	4	0	3	3
A/duck/Jiangsu/S2447/2011 (H4N6)	CUGAAAAGGAAUCAAGAGGGCUUUUUGGG		14	5	1	6	2
A/duck/Vietnam/LBM1/2011 (H4N6)	CUGAAAAGACGUCAAGAGGGCUUUUUGGA		14	4	1	6	3
A/duck/Guangdong/S1123/2012 (H4N2)	CUGAAAGGGCAUCAAGAGGGCUCUUUGGG		6	3	0	2	1
A/duck/Zhejiang/S2235/2012 (H4N6)	CUGAAAAGGCAUCGAGAGGGCUUUUUGGA		6	2	0	3	1
A/yellow-billed duck/South Africa/STR0963/2013 (H4N8)	CAGAAAGGGCAUCAAGAGGGCUUUUUGGG		15	4	1	7	3
A/duck/Zhejiang/77127/2014 (H4N2)	CUGAAAAGGCAUCAAGAGGACUUUUUGGA		14	5	1	5	3
A/duck/Zhejiang/925028/2014 (H4N2)	CUGAAAAAGCAUCAAGAGGGCUUUUUGGA		6	3	0	2	1
A/muscovy duck/Vietnam/LBM687/2014 (H4N6)	CUGAAAAGGCACCAAGAGGGCUUUUUGGA		6	3	0	2	1
A/duck/Mongolia/101/2015 (H4N6)	CUGAAAAGUCAUCAAGAGGGCUUUUUGGG		10	4	1	3	2
			total	192	46	174	89		total	7	6	13	5
A/duck/Minnesota/63/1976 (H5N2)	CUCAGAGAGAAACAAGAGGUCUGUUUGGA		11	6	1	3	1
A/mallard duck/ALB/57/1976 (H5N2)	CCCAAAGAGAAACAAGAGGUCUGUUUGGA		11	6	1	3	1
A/duck/Hong Kong/205/1977 (H5N3)	CUCAAAGAGAGACAAGAGGUCUAUUUGGA		7	3	0	3	1
A/duck/Hong Kong/821/1980 (H5N3)	CUCAAAGAGAAACAAGAGGUCUAUUUGGA		11	6	1	3	1
A/duck/Victoria/26/1981 (H5N2)	CCCAAAGGGAGACAAGAGGCCUAUUUGGG		12	5	0	5	2
A/duck/New Zealand/41/1984 (H5N2)	CUCAAAGAGACACAAGGGGCCUGUUUGGA		13	4	0	5	4
A/duck/Altai/1285/1991 (H5N3)	CUCAAAGAGAAACAAGAGGACUAUUUGGG		13	7	0	4	2
A/Duck/NY/44018-1/2000 (H5N2)	CCCAGAGAGAAACAAGAGGCCUAUUUGGA		13	6	0	4	3
A/Duck/NJ/117228-7/2001 (H5N2)	CCCAAAGAGAAACAAGAGGCCUAUUUGGA		13	6	0	4	3
A/duck/Hokkaido/84/2002 (H5N3)	CCCAAAAAGAAACAAGAGGCCUAUUUGGA		13	6	0	4	3
A/duck broiler/Malaysia/F189/07/04 (H5N2)	CACAAAGAGAAACAAGAGGACUAUUUGGG		13	7	0	4	2
A/duck/Denmark/65047/04 (H5N2)	CUCAAAAAGAAACAAGAGGACUAUUUGGG		13	7	0	4	2
A/duck/Italy/775/2004 (H5N3)	CUCAAAGAGAUACAAGAGGACUAUUUGGG		13	6	1	4	2
A/duck/Korea/GJ54/2004 (H5N2)	CUCAAAAGGAAACAAAAGGUCUAUUUGGG		11	7	1	2	1
A/duck/South Africa/811/2004 (H5N1)	CUCAAAGAGAAACAAGAGGACUAUUUGGA		13	7	0	4	2
A/wild duck/Ohio/623/2004 (H5N1)	CCCAAAGAGAAACAAGAGGACUAUUUGGA		13	7	0	4	2
A/duck/France/05056a/2005 (H5N2)	CUCAAAAAGAAACAAGAGGGCUAUUUGGG		13	6	0	5	2
A/duck/PA/454069/2005 (H5N1)	CCCAAAGAGAAACAAGAGGCCUAUUUGGU		13	6	0	4	3
A/duck/Taiwan/DV30-2/2005 (H5N2)	CUCAGAUAGAGACAAGGGGGCUGUUUGGG		13	4	0	7	2
A/duck/Tsukuba/394/2005 (H5N3)	CUCAAAGAGAAACAAGAGGACUAUUCGGG		14	9	0	3	2
A/duck/France/06436/2006 (H5N3)	CUCAAAAAGAAACAAGAGGACUAUUCGGG		14	10	0	2	2
A/Muscovy duck/France/070090b/2007 (H5N3)	CUCAAAAAGAAGCAAGAGGACUAUUUGGG		13	6	0	5	2
A/duck/Korea/A14/2008 (H5N2)	CUCAAAGAGAAACAAGAGGGCUAUUUGGG		13	6	0	5	2
A/breeder duck/France/090045b/2009 (H5N3)	CUCAGAGAGAGACGAGAGGACUAUUUGGG		13	5	0	6	2
A/duck/Japan/9UO025/2009 (H5N2)	CCCAAAGAGAAACAAGAGGACUAUUUGGG		13	7	0	4	2
A/black bellied whistling duck/Colombia/1/2011 (H5N2)	CCCAAAGGGAAACAAGAGGACUAUUUGGA		14	7	0	5	2
A/mule duck/Bulgaria/237/2011 (H5N2)	CUCAAAGAGAGACAAGAGGACUAUUUGGG		13	6	0	5	2
A/duck/Victoria/0305-2/2012 (H5N3)	CUCAAAGAGCCACAAGAGGACUAUUUGGG		8	4	0	2	2
A/duck/Taiwan/11213/2013 (H5N2)	CUCAGAUAGAGACAAGGGGACUUUUUGGG		6	1	0	4	1
A/duck/Hokkaido/166/2014 (H5N2)	CUCAGAGGGAAACAAGAGGACUAUUUGGG		14	7	0	5	2
A/duck/Mongolia/107/2014 (H5N7)	CUCAAAGGGAAACAAGAGGACUAUUUGGG		14	7	0	5	2
			total	187	5	127	62
A/duck/PA/486/1969 (H6N1)	CACAGGCAGAGACAAGAGGAUUGUUCGGG		7	3	1	3	0
A/duck/Taiwan/0526/72 (H6N1)	CACAGAUUGAGACUAGAGGACUUUUCGGA		7	2	1	3	1
A/duck/Minnesota/1/1975 (H6N9)	CACAGGCAGAAACAAGAGGAUUGUUUGGA		7	3	1	3	0
A/duck/Hong Kong/73/76 (H6N1)	CACAAAUUGAGACUAGAGGCCUUUUUGGA		6	0	2	2	2
A/duck/Hong Kong/221/77 (H6N8)	CACAGAUUGAGACUAGAGGACUUUUUGGA		6	1	2	2	1
A/mallard duck/ALB/761/1978 (H6N8)	CACAGGCAGAGACAAGAGGGUUGUUCGGG		7	2	1	4	0
A/Pacific black duck/Western Australia/2708/1979 (H6N1)	CACAGGCAGAGACGAGAGGAUUGUUCGGG		7	3	1	3	0
A/duck/Hong Kong/716/1979 (H6N1)	CACAGAUUGAAACUAGAGGACUUUUCGGA		6	2	0	3	1
A/pintail duck/Alberta/1360/1979 (H6N2)	CACAAGCAGAGACAAGAGGGUUGUUCGGG		7	2	1	4	0
A/black duck/Ohio/101/1986 (H6N2)	CACAGGCACAAACAAGAGGAUUGUUUGGA		7	3	1	3	0
A/duck/Hong Kong/1037-1/98 (H6N2)	CACAGAUUGAAACUAGAGGACUCUUCGGA		6	1	1	2	2
A/duck/Hong Kong/3174/99 (H6N2)	CACAGAUUGAGACUAGAGGACUCUUCGGA		7	2	1	3	1
A/duck/New York/16873/1999 (H6N2)	CACAGGCAAAACCAAGAGGAUUGUUUGGA		6	3	0	2	1
A/duck/Shantou/1252/2000 (H6N2)	CACAGAUUGAGACUAGAGGACUCUUCGGG		7	2	1	3	1
A/duck/Shantou/259/2000 (H6N2)	CACAGAUUGAAACUAGAGGACUCUUCGGG		6	1	1	2	2
A/duck/Taiwan/29-3/00 (H6N1)	CACAGAUUAAAACUAGAGGAAUUUUCGGA		7	2	3	2	0
A/duck/Shantou/1090/2001 (H6N2)	CACAGAUUGAGACUAGAGGACUAUUCGGG		6	2	0	3	1
A/duck/Shantou/5507/2001 (H6N2)	CACAGAUAGAAACUAGAGGGCUCUUCGGA		7	2	1	3	1
A/wild duck/Shantou/1381/2001 (H6N2)	CACAGAUUGAAACUAGAGGACUCUUUGGA		6	1	1	2	2
A/wild duck/Shantou/2026/2001 (H6N2)	CACAGAUUGAAACGAGAGGACUCUUCGGA		6	2	1	2	1
A/duck/Eastern China/50/2002 (H6N8)	CACAGAUUGAGACUAGAGGACUCUUUGGA		6	1	1	2	2
A/duck/Eastern China/51/2002 (H6N2)	CACAGAUUGAGACUAGAGGACUUUUUGGG		6	1	2	2	1
A/duck/Shantou/1217/2002 (H6N2)	CACAGAUAGAAACCAGAGGACUAUUCGGA		7	2	2	2	1
A/wild duck/Shantou/1494/2002 (H6N2)	CACAAAUUGAAACUAGAGGACUUUUUGGA		6	1	2	2	1
A/duck/Korea/S17/03 (H6N1)	CACAGAUUGAACCUAGAGGACUUUUUGGA		6	2	1	2	1
A/duck/Taiwan/A68/03 (H6N1)	CACAAAUUGAGACUAGAGGACUUUUUGGA		6	1	2	2	1
A/duck/Taiwan/WB239/03 (H6N1)	CACAGAUUGAAACUAGAGGAAUUUUCGGA		12	5	3	3	1
A/wild duck/Shantou/2853/2003 (H6N2)	CACAAAUAGAAACUAGAGGACUUUUUGGA		6	1	2	2	1
A/duck/Hunan/3748/2004 (H6N8)	CACAGAUCGAGACUAGAGGACUUUUUGGA		6	1	2	2	1
A/duck/Hunan/748/2005 (H6N5)	CACAGAUUGAGACUAGAGGGCUUUUUGGA		6	2	1	3	0
A/duck/Shantou/924/2005 (H6N2)	CACAAAUAGAAACCAGAGGACUUUUUGGA		6	1	2	2	1
A/wild duck/Shantou/180/2005 (H6N2)	CACAAAUAGAGACUAGAGGACUUUUUGGA		6	1	2	2	1
A/duck/Fujian/10774/2006 (H6N6)	CACAGAUAGAAACUAGAGGACUUUUUGGA		6	1	2	2	1
A/duck/Fujian/7830/2006 (H6N6)	CACAAAUAGAAACUAGAGGACUCUUUGGA		6	1	1	2	2
A/duck/Fujian/9062/2006 (H6N6)	CACAGAUAGAAACUAGAGGACUCUUUGGA		6	1	1	2	2
A/duck/Guizhou/2773/2006 (H6N2)	CACAGAUUGGGACUAGAGGACUUUUUGGA		6	1	2	2	1
A/duck/Hunan/4056/2006 (H6N8)	CACAAAUAGAAACUAGAGGACUAUUUGGA		13	6	1	4	2
A/duck/Jiangxi/5714/2006 (H6N2)	CACAAAUAGAAACUAGAGGACUUUUUGGG		6	1	2	2	1
A/duck/Shantou/11228/2006 (H6N6)	CACAAAUAGAAACUAGAGGAAUUUUUGGA		6	2	2	2	0
A/American black duck/Maryland/07OS2482/2007 (H6N8)	CACAGAUUGAGACUAGAGGGCUCUUUGGA		6	0	1	3	2
A/duck/Fujian/1092/2007 (H6N2)	CACAAAUAGAAACUAGAGGGCUUUUUGGA		6	0	2	3	1
A/duck/Fujian/2060/2007 (H6N6)	CACAAAUAGAAACUAGAGGUCUUUUUGGA		11	5	2	3	1
A/duck/Shantou/2962/2007 (H6N6)	CACAAAUAGAAACGAGAGGACUUUUUGGA		5	1	1	2	1
A/duck /Zambia/03/2008 (H6N2)	CUCAGAUUGAGACUAGAGGACUCUUCGGA		6	2	2	1	1		7	1	1	3	2
A/spot-billed duck/Korea/528/2008 (H6N8)	CACAGAUUGAGACCAGAGGACUUUUUGGA		6	1	2	2	1
A/duck/Guangxi/GXd-3/2009 (H6N2)	CACAGAUUGAAACUAGAGGACUUUUUGGA		6	1	2	2	1
A/duck/Hunan/S4386/2009 (H6N2)	CACAAAUAGAAACUAGAGGACUAUUUGGG		13	6	1	4	2
A/duck/Zambia/08/2009 (H6N2)	CUCAGAUUGAGACUAGGGGACUCUUCGGA		6	1	0	4	1
A/duck/Guangdong/S3468/2010 (H6N6)	CACAAAUAGAAACUAGGGGACUUUUUGGA		6	1	2	2	1
A/duck/Guangdong/S4251/2010 (H6N6)	CACAGAUAGAAACAAGAGGACUUUUUGGA		5	1	1	2	1
A/duck/Zhejiang/S4204/2010 (H6N6)	CACAAAUAGAGACUAGAGGACUAUUUGGA		13	5	1	5	2
A/long-tailed duck/Wisconsin/11OS4520/2011 (H6N9)	CACAGGUUGAGACUAGAGGACUCUUUGGA		6	1	1	2	2
A/duck/Jiangxi/10304/2013 (H6N6)	CACAAAUAGAAACUAGAGGGCUAUUUGGA		13	5	1	5	2
A/duck/Vietnam/LBM439/2013 (H6N6)	CACAAAUAGAAACUAGGGGACUAUUUGGA		13	5	1	5	2
A/duck/Guangdong/G3068/2014 (H6)	CACAAAUUGAGACUAGAGGACUCUUUGGG		6	1	1	2	2
A/duck/Guangdong/G3573/2014 (H6)	CGCAGAUUGAGACUAGAGGACUCUUCGGG		7	2	1	3	1
			total	109	76	146	62		total	1	1	3	2
A/duck/Hongkong/301/72 (H7N1)	AAAUUCCAAAAGGAAGAGGCUUAUUUGGU		8	3	0	4	1
A/duck/Alberta/49/1976 (H7)	AAAAUCCAAAGACCAGAGGACUUUUUGGA		5	2	0	2	1
A/duck/Victoria/1976 (H7N7)	AAAUUCCGAAGAAGAGAGGUUUAUUUGGC		7	2	1	4	0
A/duck/Potsdam/15/1980 (H7N7)	AAAUUCCAAAAGGGAGAGGACUAUUUGGU		9	3	0	5	1
A/mallard duck/Alberta/435/1985 (H7N3)	AGAAACCAAAGACCAGAGGACUUUUCGGA		5	2	0	2	1
A/duck/Heinersdorf/S495/6/86 (H7N7)	AAAUUCCAAAAGGAAGAGGCCUAUUUGGU		8	3	0	4	1
A/duck/Wisconsin/3034/1986 (H7N7)	AGAAACCAAAGACCAGAGGACUCUUCGGA		5	2	0	2	1
A/duck/Nanchang/1904/1992 (H7N1)	AAAUUCCAAAAGAAAGGGGCCUAUUUGGU		10	3	0	5	2
A/duck/Alaska/3111/1993 (H7N3)	AGAAUCCCAAGACCAGAGGCCUUUUUGGA		6	1	0	3	2
A/duck/Guangdong/1/1996 (H7N3)	AGAAUCCCAAGACUAGAGGCCUUUUUGGA		6	1	0	3	2
A/duck/Taiwan/4201/99 (H7N7)	AGAUUCCAAAGGGAAGAGGCCUAUUUGGU		8	3	0	4	1
A/American black duck/Maryland/415/2001 (H7N3)	AGAAUCCCAAGACCAGGGGCCUCUUUGGA		10	4	0	3	3
A/duck/Mongolia/47/2001 (H7N1)	AAAUCCCAAAGGGAAGAGGCCUAUUUGGU		8	3	0	4	1
A/duck/PA/143585/2001 (H7N3)	AGAACCCCAAGACCAGAGGCCUUUUUGGA		6	1	0	3	2
A/duck/Fukui/1/2004 (H7N7)	AGAUUCCAAAGGGGAGAGGCCUAUUUGGU		7	2	0	4	1
A/Muscovy duck/New York/11646-4/2005 (H7N2)	AGAAACCAAAGCCCAGAGGCCUUUUUGGA		6	2	0	2	2
A/Muscovy duck/New York/23164-10/2005 (H7N2)	AGAAACCAAAGCCAAGAGGCCUUUUUGGA		6	3	0	2	1
A/Muscovy duck/New York/23165-13/2005 (H7N2)	AAAAACCAAAGCCCAGAGGCCUUUUUGGA		6	2	0	2	2
A/duck/New York/21211-6/2005 (H7N2)	AGAAACCAAAGAAAAGAGGCCUUUUUGGA		11	5	1	3	2
A/wild duck/Jiangxi/10179/2005 (H7N3)	AGAUUCCAAAGGGAAGAGGUCUAUUUGGU		8	3	1	4	0
A/duck/Shimane/137/2006 (H7N3)	AAAUUCCAAAGGGAAGAGGUCUAUUUGGU		8	3	1	4	0
A/duck/Korea/BC10/2007 (H7N3)	AGACUCCAAAGGGAAGAGGUCUAUUUGGU		8	3	1	4	0
A/duck/Tasmania/277/2007 (H7N2)	GAGUCCCAAGAAAAAGAGGUUUAUUCGGC		12	8	0	3	1
A/duck/Victoria/512/2007 (H7N6)	AAAUCCCAAGAAAAAGAGGUUUAUUCGGC		7	1	4	2	0
A/duck/Yunnan/87/2007 (H7N6)	AAAUCCCAAAGGGAAGAGGCCUGUUUGGU		8	3	0	4	1
A/domestic duck/West Virginia/A00140912/2008 (H7N3)	AGAACCCCAAAACCAGAGGCCUUUUUGGA		6	1	0	3	2
A/duck/Denmark/53-147-8/2008 (H7N1)	AAAUCCCAAAGGGAAGAGGCCUAUUUGGC		5	3	0	1	1		7	1	4	1	1
A/wild duck/Korea/CSM27-12/2009 (H7N6)	AGAUUCCAAAGAGAAGAGGUCUAUUUGGU		7	3	1	3	0
A/American black duck/Delaware/A00870108/2010 (H7N3)	AGAACCCCAAAACCAGAGGCCUCUUUGGA		6	0	1	2	3
A/duck/Korea/A117/2010 (H7N6)	AGAUUCCAAGAGGAAGAGGUCUAUUUGGU		7	3	1	3	0
A/duck/Korea/A76/2010 (H7N7)	AGAUUCCAAAGGGAAGGGGUCUAUUUGGU		10	5	0	4	1
A/duck/Mongolia/129/2010 (H7N9)	AACUCCCAAAGGGAAGAGGCCUGUUUGGU		8	3	0	4	1
A/duck/Thailand/CU-9744C /2010 (H7N4)	AACUCCCAAAGGGAAGAGGCCUAUUUGGU		8	3	0	4	1
A/duck/Thailand/CU-LM7279T/2010 (H7N6)	AGAUUCCAAAGGGGAGAGGUCUAUUUGGU		7	2	1	4	0
A/duck/Hokkaido/W63/2011 (H7N7)	AACUCCCCAAGGGAAGAGGCCUAUUUGGU		5	2	0	1	2		7	1	4	1	1
A/duck/Zhejiang/10/2011 (H7N3)	AGACUCCAAAGGGAAGAGGCCUAUUUGGU		8	3	0	4	1
A/wild duck/Korea/MHC35-25/2011 (H7N9)	AACCCCCAAAGGGAAGAGGCCUAUUUGGU		8	3	0	4	1
A/duck/Huzhou/4268/2013 (H7N7)	AGACUCCAAAAGGAAGAGGCCUAUUUGGU		8	3	0	4	1
A/duck/Jiangxi/23970/2013 (mixedH7)	AAACUCCAAAGGGAAGAGGCCUAUUUGGU		8	3	0	4	1
A/duck/Zhejiang/LS02/2014 (H7N9)	AAGUUCCAAAGGGAAGAGGCCUAUUUGGU		8	3	0	4	1
			total	108	13	131	45		total	2	8	2	2
A/pintail duck/Alberta/114/1979 (H8N4)	CAUCUGUUGAACCCAGAGGGCUGUUCGGA		5	2	0	2	1
A/duck/Hokkaido/95/1981 (H8N4)	CUUCUGUUGAACCCAAAGGAUUGUUUGGA		8	2	3	3	0
A/duck/LA/B174/1986 (H8N4)	CUUCUGUUGAACCCAAAGGACUAUUCGGG		8	3	2	2	1
A/duck/Alaska/702/1991 (H8N2)	CUUCUGUUGAACCCAAAGGGCUAUUCGGA		5	3	0	1	1
A/duck/Tsukuba/255/2005 (H8N5)	CUUCUAUUGAACCCAAAGGCUUGUUUGGA		8	1	3	3	1
A/duck/Yangzhou/02/2005 (H8N4)	CUUCUGUUGAACCCAGAGGACUGUUCGGA		9	2	2	2	3
A/American black duck/Nova Scotia/02043/2007 (H8N4)	CUUCUAUUGAACCCAAAGGGCUAUUCGGA		5	3	0	1	1
A/duck/Thailand/SP-355/2007 (H8N4)	CUUCUAUUGAACCCAAAGGAUUGUUUGGA		8	2	3	3	0
			total	18	13	17	8
A/duck/Hong Kong/91/1976 (H9N2)	CUGCUGCAUCAGGUAGAGGGCUAUUUGGU		6	1	0	4	1
A/duck/Hong Kong/147/1977 (H9N6)	CUGCUGCAUCAAAUAGAGGGCUAUUUGGU		6	1	0	4	1
A/duck/Hong Kong/366/78 (H9N2)	CUGCUGCAUUAGAUAGAGGACUAUUUGGU		6	2	0	3	1
A/duck/Hong Kong/448/78 (H9N2)	CUGCUGUAUCAGAUAGAGGACUAUUUGGU		6	2	0	3	1
A/duck/Hong Kong/552/79 (H9N2)	CUGCUGUAUCAAAUAGAGGGCUAUUUGGU		6	1	0	4	1
A/duck/Hong Kong/610/79 (H9N2)	CCGCUGUAUCAAAUAGAGGGCUAUUUGGU		6	1	0	4	1
A/duck/Hong Kong/702/1979-chicken adapted (H9N2)	CUGCUGUAUCAACUAGAGGGCUAUUUGGU		6	1	0	4	1
A/duck/Hong Kong/784/1979 (H9N2)	CUGCUGCAUCAGAUAGAGGACUAUUUGGU		6	2	0	3	1
A/mallard duck/ALB/396/1983 (H9N1)	CUGCUGUAUCAGAUAGAGGGCUGCUUGGU		7	3	1	2	1
A/mallard duck/ALB/506/1983 (H9N1)	CUGCUGUAUCAGAUAGAGGGCUGUUUGGU		6	1	0	4	1
A/mallard duck/Alberta/321/1988 (H9N2)	CUGCAGUAUCAGGUAGAGGGCUGUUUGGU		7	2	1	3	1
A/duck/Germany/113/1995 (H9N2)	CUGCUGCAUCAGCUAGAGGGCUGUUUGGU		6	2	1	3	0
A/Muscovy duck/Fujian/CL/1997 (H9N2)	CUGCUAGAUCAAGUAGAGGACUAUUUGGG		6	2	0	3	1
A/duck/Hong Kong/Y439/1997 (H9N2)	CUGCUGCUUCAAAUAGAGGGCUGUUUGGU		6	1	0	4	1
A/duck/Malaysia/91/1997 (H9N2)	CUGCUAUAUCAAAUAGAGGACUAUUUGGU		6	2	0	3	1
A/duck/Hokkaido/49/98 (H9N2)	CUGCUGCAUCAGAUAGAGGGCUGUUUGGU		6	1	0	4	1
A/duck/Hokkaido/9/99 (H9N2)	CUGCUGCAUCAGAUAGAGGGUUGUUUGGU		6	1	1	4	0
A/wild duck/Nanchang/2-0480/2000 (H9N2)	CUGCUAGAUCAAGUAGAGGACUAUUCGGG		8	4	2	1	1
A/duck/Guangdong/GZ01/2001 (H9N2)	CUGCUAGAUCAAGUAGAGGACUAUUUGGA		6	2	0	3	1
A/duck/Nanchang/4-361/2001 (H9N2)	CUGCUAGAUCAAGCAGAGGAAUAUUCGGG		8	4	2	1	1
A/duck/Italy/260/2004 (H9N8)	CUGCUGCAUCAGAUAGGGGACUGUUUGGU		6	1	0	4	1
A/duck/Guangxi/51/2005 (H9N2)	CUGCCAGAGCAAGUAGAGGACUAUUUGGG		6	2	0	3	1
A/duck/Hokkaido/HY57/2005 (H9N4)	CUGCUGCGUCAGAUAGAGGGUUGUUUGGU		6	1	1	4	0
A/duck/Guangxi/NN/2006 (H9N2)	CUUCUAGAUCUAGUAGAGGACUAUUCGGG		9	3	3	2	1
A/duck/Hunan/1/2006 (H9N2)	CUUCUAGAUCAAGUAGAGGACUAUUCGGG		9	4	2	2	1
A/duck/Chiba/1/2007 (H9N2)	CUGCUGCAUCAGAUAGAGGAUUGUUUGGU		6	2	1	3	0
A/duck/Fujian/T14/2007 (H9N2)	CUGCUAGAUCAAGUAGAGGAUUAUUUGGA		8	4	2	1	1
A/duck/Hokkaido/238/2008 (H9N2)	CUGCUGCAUCAGGUAGAGGAUUGUUUGGU		8	2	2	2	2
A/duck/Bangladesh/1231/2009 (H9N2)	CUGCCAAGUCAAGUAGAGGACUAUUUGGA		6	2	0	3	1
A/duck/Guangdong/810/2009 (H9N2)	CUUCUAGAUCUAGUAGAGGACUAUUUGGG		9	3	3	2	1
A/duck/Guangxi/LAD9/2009 (H9N8)	CUGCUAGAGCAAGUAGAGGACUAUUUGGA		6	2	0	3	1
A/duck/Korea/A174/2009 (H9N2)	CUGCUACAUCAGGUAGAGGGUUAUUUGGU		8	3	2	1	2
A/duck/Shanghai/C163/2009 (H9N2)	CUUCUAGAUCUAGUAGAGGGCUAUUCGGA		9	3	3	2	1
A/duck/Tibet/S2/2009 (H9N2)	CUUCUAGAUCUAGUAGAGGACUGUUCGGG		9	3	3	2	1
A/duck/Vietnam/OIE-2313/2009 (H9N2)	CUGCUGUGUCAGGUAGAGGGUUAUUUGGU		8	1	3	3	1
A/duck/Guangdong/G17/2010 (H9N2)	CUUCUAGAUCUAGUAGAGGUCUAUUCGGG		7	3	2	2	0
A/duck/Vietnam/OIE-2334/2010 (H9N6)	CUGCUGUGUCAGGUAGAGGGCUAUUUGGU		8	1	3	3	1
A/duck/Hubei/C1146/2011 (H9N2)	CUUCUAGAUCUAGUAGAGGAUUAUUUGGG		9	3	3	2	1
A/duck/Shandong/TA01/2012 (H9N2)	CCUCUAGAUCUAGUAGAGGACUAUUCGGG		9	3	3	2	1
A/duck/Zhejiang/Z42/2012 (H9)	CUUCUAGAUCUAGUAGAGGACUAUUCGGA		9	3	3	2	1
A/duck/Bangladesh/21126/2013 (H9N2)	CUGCCAAGUCAAAGAGAGGACUAUUUGGA		11	6	0	4	1
A/duck/Jiangsu/KS0802/2013 (H9N2)	CUGCUAGAUCAAGUAGAGGGCUAUUUGGG		6	1	0	4	1
A/muscovy duck/Vietnam/LBM417/2013 (H9N2)	CUGCUAGAUCAAAUAGAGGACUAUUUGGA		6	2	0	3	1
A/duck/Guangdong/G2259/2014 (H9)	CUUCUAGAUCUAGUAGAGGGCUAUUCGGG		9	3	3	2	1
A/duck/Wuhan/WHYF05/2014 (H9N2)	CUGCUGCAUCAAAUAGAGGAUUGUUUGGU		6	2	1	3	0
			total	99	51	128	41
A/duck/Manitoba/1953 (H10N7)	AGAUUGUCCAAGGGAGAGGUCUGUUUGGG		7	2	1	4	0
A/mallard duck/ALB/302/1977 (H10N7)	AGAUCAUCCAAGAGAGAGGUCUGUUUGGG		6	2	1	3	0
A/duck/Hong Kong/562/1979 (H10N9)	AAAUAAUGCAAGGGAGAGGUCUAUUUGGU		6	1	1	3	1
A/mallard duck/Minnesota/19/1979 (H10N7)	AGGUUGUCCAAGGGAGAGGUCUGUUUGGG		7	2	1	4	0
A/duck/Hong Kong/934/1980 (H10N5)	AAGUAGUGCAGGGAAGGGGUUUAUUUGGU		16	3	3	9	1
A/duck/Wisconsin/2368/1985 (H10N3)	AGGUUGUUCAAGGGAGAGGUUUGUUUGGG		9	2	3	4	0
A/duck/Alaska/658/1991 (H10N7)	AGAUUGUUCAAGAGAGAGGCCUGUUUGGG		8	2	0	4	2
A/duck/Hokkaido/18/00 (H10N4)	AAAUAAUGCAAGGGAGAGGUCUGUUUGGU		7	2	1	4	0
A/longtail duck/Maryland/295/2005 (H10N8)	AGGUUGCCCAAGGAAGAGGCCUGUUUGGA		6	1	0	3	2
A/Duck/Indonesia/Jakarta Utara1631-29/2006 (H10)	AAAUAAUACAGGGGAGGGGCCUAUUUGGU		7	1	4	1	1
A/duck/Tsukuba/574/2006 (H10N1)	AGAUAAUGCAAGGGAGAGGUCUAUUUGGU		6	1	1	3	1
A/ring-necked duck/Michigan/588/2006 (mixedH10)	AGGUUGUCCAAGGAAAAGGCCUGUUUGGA		8	4	0	3	1
A/American black duck/New Brunswick/04395/2007 (H10N7)	AGGUUGUCCAAGGAAGAGGCCUGUUUGGA		6	1	0	3	2
A/duck/Hokkaido/W87/2007 (H10N2)	AAAUAAUGCAAGGGAGAGGUCUCUUUGGU		9	2	2	4	1
A/duck/Jiangxi/1410/2008 (H10N7)	AAAUAGUACAAGGGAAGGGUCUAUUUGGU		11	4	0	6	1
A/duck/Jiangxi/22960/2008 (H10N8)	AAAUAAUGCAAGGGAGAGGUCUAUUCGGU		7	2	1	4	0
A/Pekin duck/South Africa/AI1642/2009 (H10N7)	AAAUAAUGCAAGGGAGAGGUUUAUUUGGU		11	4	0	6	1
A/duck/Jiangxi/26141/2009 (H10N7)	AAAUAAUGCAAGAGAGAGGUCUAUUUGGU		6	2	1	3	0
A/American black duck/New Brunswick/00471/2010 (H10N6)	AGAUUGUCCAAGGAAGAGGCCUGUUUGGA		6	1	0	3	2
A/domestic duck/Republic of Georgia/1/2010 (H10N7)	AACUAAUGCAAGGGAGAGGUCUAUUUGGU		7	2	1	4	0
A/long-tailed duck/Wisconsin/10OS3919/2010 (H10N6)	AAAUAAUGCAAGGGAGAGGCUUAUUUGGU		11	4	0	6	1
A/duck/Guangdong/E1/2012 (H10N8)	AAAUAGUGCAGGAGAGAGGUCUGUUCGGU		6	1	1	3	1
A/duck/Jiangxi/33637/2013 (H10N3)	AACUAAUGCAAGGGAAAGGUCUAUUUGGU		7	3	1	3	0
A/duck/Jiangxi/S3574/2013 (H10N8)	AACUAAUACAAGGGAGAGGUCUAUUUGGU		7	2	1	4	0
A/migratory duck/Jiangxi/33038/2013 (H10N7)	AACUAAUGCAAGGGAGAGGCCUAUUUGGU		8	2	0	5	1
A/harlequin duck/Alaska/250/2014 (H10N7)	AGGUUGUCCAAGGAAGAGGCUUGUUUGGA		5	1	0	3	1
			total	54	24	102	20
A/duck/England/1/1956 (H11N6)	CAGCAAUAGCAUCGAGAGGCUUGUUUGGA		10	3	1	4	2
A/duck/Memphis/546/1974 (H11N9)	CUGCGAUUGCUGCAAGAGGCCUGUUUGGU		14	1	7	4	2
A/duck/Minnesota/83/1974 (H11N9)	CUGCGAUUGCUGCGAGAGGCCUGUUUGGU		14	1	7	4	2
A/redhead duck/Alberta/357/1983 (H11N9)	CUGCAAUUGCUGCAAGAGGCCUGUUUGGU		14	2	7	3	2
A/Peking duck/Wagun/1827-6/1984 (H11N2)	CAGCAAUAGCAUCAAGAGGCUUGUUUGGA		10	4	1	3	2
A/black duck/Ohio/195/1990 (mixedH11)	CUGCGAUUGCCGCAAGAGGCCUGUUUGGU		14	1	6	4	3
A/duck/Washington/663/1997 (H11N9)	CUGCGAUUGCUACAAGAGGCCUGUUUGGU		13	1	6	4	2
A/black duck/Ohio/161/1999 (H11N9)	CUGCGGUUGCUACAAGAGGCCUGUUUGGU		8	4	1	2	1
A/call duck/Maryland/1C48/2004 (H11N3)	CUGCGAUUGCUACAAGGGGCCUGUUUGGU		13	1	6	4	2
A/spotbill duck/Xuyi/6/2005 (H11N2)	CAGCGAUAGCAUCAAGAGGCUUGUUUGGA		10	4	1	3	2
A/duck/Yunnan/1282/2007 (H11N9)	CAGCAAUAGCAUCAAGAGGCUUGUUUGGG		10	4	1	3	2
A/American black duck/Illinois/3854/2009 (H11N9)	CUGCGAUAGCUACAAGAGGCCUGUUUGGU		13	2	5	4	2
A/duck/Thailand/CU5388/2009 (H11N3)	CAGCAAUAGCAUCAAGAGGUCUGUUUGGA		6	3	0	2	1
A/duck/Vietnam/OIE-2329/2009 (H11N3)	CGGCAAUAGCAUCAAGAGGUCUGUUUGGA		6	3	0	2	1
A/duck/Yunnan/2908/2009 (H11N9)	CAGCAAUAGCAUCAAAAGGCUUAUUUGGA		16	8	2	3	3
A/ring-necked duck/New Brunswick/03449/2009 (H11N9)	CUGCAAUAGCUACAAGAGGCCUGUUCGGU		7	4	1	1	1
A/duck/Guizhou/1078/2011 (H11N9)	CAGCAAUAGCAUCAAGAGGGUUAUUUGGA		6	3	0	2	1
A/duck/Hunan/S4443/2011 (H11N9)	CGGCAAUAGCAUCAAGAGGUCUGUUCGGA		6	3	0	2	1
A/duck/Vietnam/G17-1/2011 (H11N9)	CGGCUAUAGCAUCAAGAGGUUUAUUUGGA		6	2	2	1	1
A/wood duck/Wisconsin/11OS3443/2011 (H11N9)	CUGCGAUAGCUACGAGAGGCCUGUUUGGU		13	2	5	4	2
A/American black duck/Maryland/13OS2956/2013 (H11N9)	CUGCGAUAGCGACAAGAGGCCUGUUUGGU		13	2	5	4	2
			total	58	64	63	37
A/duck/Alberta/60/1976 (H12N5)	CACAAGUUCAAGAUCGGGGGCUCUUUGGA		10	3	1	4	2
A/duck/Wisconsin/480/1979 (H12N6)	CACAAGUUCAAAAUCGGGGGCUCUUUGGA		10	4	1	3	2
A/duck/Hokkaido/66/2001 (H12N5)	CCCAGGUCCAAGACCGAGGGCUCUUUGGA		5	2	0	1	2
A/pintail duck/Alberta/49/2003 (H12N5)	CACAAAUUCAAAACCGGGGACUCUUUGGA		7	1	2	2	2
A/pintail duck/Alaska/102/2005 (H12N5)	CACAAGCUCAAGAUCGGGGCCUCUUUGGA		9	3	1	3	2
A/duck/Tsukuba/212/2006 (H12N5)	CCCAGGUCCAAGACCGAGGGCUUUUUGGA		5	2	0	1	2
A/duck/Vietnam/G18/2009 (H12N5)	CCCAGGCCCAAAACCGAGGGCUCUUUGGA		10	5	0	2	3
A/duck/Hokkaido/W26/2012 (H12N1)	CCCAGGCCCAAGACCGAGGGCUCUUUGGA		10	4	0	3	3
			total	24	5	19	18
A/duck/Siberia/272/1998 (H13N6)	CAGCUAUAUCGAAUAGAGGACUGUUUGGA		6	2	0	3	1
A/duck/Siberia/272PF/1998 (H13N6)	CAGCUAUAUCGAAUAGAGGACUGCUUGGA		7	3	1	2	1
A/mallard-black duck hybrid/New Brunswick/03736/2009 (H13N6)	CUGCUAUAUCAAACAGAGGAUUAUUUGGA		8	3	3	2	0
A/duck/Interior Alaska/11PG00703/2011 (mixedH13)	CAGCCAUAUCGAAUAGAGGACUGUUUGGA		6	2	0	3	1
A/duck/Hokkaido/WZ68/2012 (H13N2)	CAGCCAUAUCGAAUAGAGGGCUGUUUGGA		7	3	1	2	1
			total	13	5	12	4
A/herring gull/Astrakhan/267/1982 (H14N5)	CUGGCAAACAGGCAAAGGGCUUAUUUGGG		7	3	0	3	1
A/long-tailed duck/Wisconsin/10OS3912/2010 (H14N6)	CUGACAAGCAGACGAAGGGCUUAUUUGGA		11	4	0	5	2
A/northern shoveler/Missouri/10OS4673/2010 (H14N6)	CUGACAAGCAGACAAAGGGCUUAUUUGGG		11	5	0	4	2
A/blue-winged teal/Guatemala/CIP049H105-15/2011 (H14N3)	CUGACAAGCAAACAAAGGGCUUAUUUGGG		11	6	0	3	2
			total	18	0	15	7
A/Australian shelduck/Western Australia/1762/1979 (H15N9)	AGAAAAUACGUACUAGGGGACUGUUCGGU		6	1	0	4	1
A/duck/Australia/341/1983 (H15N8)	AGAAAAUACAUACUAGGGGACUGUUCGGU		6	1	0	4	1
A/teal/Chany/7119/2008 (H15N4)	AGAAGACACAUACCAGGGGAUUGUUCGGC		5	1	0	3	1
			total	3	0	11	3
A/herring gull/Delaware Bay/712/1988 (H16N3)	CAUCUAUUGGUGAAAGGGGUCUAUUUGGU		6	1	3	1	1
A/herring gull/NJ/163/1990 mixedH16	CAUCUAUUGGUGAAAGGGGUUUGUUUGGU		6	1	3	1	1
A/gull/NJ/48/1992 mixedH16	CAUCUAUUGGGGAAAGGGGUCUAUUUGGU		10	3	1	6	0
A/laughing gull/Delaware Bay/296/1998 (H16N3)	CAUCCAUUGGUGAAAGGGGUUUGUUUGGU		7	2	2	3	0
A/black-headed gull/Sweden/2/99 (H16N3)	CCUCCAUUGUUGAAAGAGGAUUGUUUGGU		13	4	4	3	2
A/black-headed gull/Sweden/5/99 (H16N3)	CAUCCGUUGGUGAAAGAGGUUUGUUUGGU		6	0	2	2	2
A/herring gull/New York/AI00-532/2000 (H16N3)	CAUCUAUUAGUGAGAGGGGUUUGUUUGGU		9	3	4	2	0
A/black headed gull/Mongolia/1756/2006 (H16N3)	CAUCCAUUAAUGAAAGAGGCCUGUUUGGU		7	0	4	2	1
A/glaucous gull/Alaska/44198-027/2006 (H16N3)	CCUCUAUUAGUGAGAGGGGUUUGUUUGGU		9	3	4	2	0
A/herring gull/Norway/10 1623/2006 (H16N3)	CAUCCAUUGAUGAAAGAGGCCUGUUUGGU		6	1	2	1	2		7	0	4	2	1
A/glaucous-winged gull/Southcentral Alaska/12NH01265/2008 (H16N3)	CAUCCAUUAAUGAAAGAGGUCUGUUUGGU		8	4	1	3	0
A/black-headed gull/Iceland/713/2010 (H16N3)	CAUCCAUUAAUGAAAGAGGUUUGUUUGGU		7	3	1	3	0
A/glaucous-winged gull/Southeastern Alaska/10JR01681R0/2010 (H16N3)	CAUCUAUUAGUGAAAGGGGUUUGUUUGGU		8	2	4	1	1
A/glaucous gull-herring gull hybrid/Iceland/1108/2011 (H16N3)	CAUACAUUAAUGAAAGAGGUCUGUUUGGU		17	7	5	4	1
A/California gull/California/1196P/2013 (H16N3)	CAUCCAUUAAUGGAAGAGGUCUGUUUGGU		7	3	1	3	0
A/duck/Hokkaido/WZ82/2013 (H16N3)	CAUCCAUUAAUGAGAAAGGUCUGUUUGGU		8	4	1	3	0
			total	41	42	40	11		total	0	4	2	1
* Nucleotides included into loop structures are indicated in red.
* Codons for basic amino acids at the cleavage site are underlined (only for the earliest isolates).
