# Supplementary material for: Genetic Predisposition To Acquire a Polybasic Cleavage Site for Highly Pathogenic Avian Influenza Virus Hemagglutinin
Source: mBio. 2017 Feb 14;8(1):e02298-16. doi: 10.1128/mBio.02298-16 (PMC5312086; doi:10.1128/mBio.02298-16)
Supplement: DATA SET S2 [file mbo001173195sd2.xlsx]

## Sheet: sheet1
Supplementary data set 2: Comparison of RNA secondary structures predicted by Quickfold and RNAfold
	Predicted RNA secondary structure
Strain name	Quickfold	RNAfold	Similarity score*
A_duck_Alberta_35_1976_(H1N1)	..((((...(((((...)))))...))))	..((((...(((((...)))))...))))	2
A_duck_NZL_160_1976_(H1N3)	...........(((.(..(...)..))))	..(((......(((...)))......)))	0
A_duck_Bavaria_1_1977_(H1N1)	(((((.........)))))..........	(((((.........)))))..........	2
A_duck_HK_196_1977_H1	(((((.........)))))..........	(((((.........)))))..........	2
A_duck_Miyagi_66_1977_(H1N1)	((((...........))))..........	((((...........))))..........	2
A_pintail_duck_ALB_219_1977_(H1N1)	...........((((((......))))))	...........((((((......))))))	2
A_duck_Minnesota_1375_1981_(H1N1)	...........((((((......))))))	...........((((((......))))))	2
A_duck_Victoria_23_1981_(H1N1)	((((...........))))..........	((((...........))))..........	2
A_mallard_duck_New_York_170_1982_(H1N2)	...........((((((......))))))	...........((((((......))))))	2
A_duck_Shimane_188_1999_(H1N1)	...........((..(((....)))..))	...........(((.(((....))).)))	0
A_duck_NC_91347_01_(H1N2)	.((((...........)))).........	(.(((.........))).)((.....)).	0
A_American_black_duck_New_Brunswick_02715_2007_mixedH1	...........((((((......))))))	...........((((((......))))))	2
A_duck_Korea_U11-1_2007_(H1N2)	.((((...........)))).((....))	.((((...........)))).........	1
A_duck_Hokkaido_111_2009_(H1N5)	((((((.......))))))..((....))	((((((.......))))))..........	0
A_duck_Korea_372_2009_(H1N1)	..(((..((....))..))).((....))	..(((.(((....))).))).........	0
A_duck_Nanjing_19_2010_(H1N3)	..(((..((......)))))..(....).	..(((..((......))))).........	0
A_American_black_duck_Wisconsin_11OS3016_2011_(H1N1)	...........((((((......))))))	...........((((((......))))))	2
A_duck_Zhejiang_0607-13_2011_(H1N2)	...........(((((((....)))))))	...........(((((((....)))))))	2
A_duck_Zhejiang_0611-8_2011_(H1N3)	...........(((((((....)))))))	...........(((((((....)))))))	2
A_shelduck_Yasnopolyanske_4-08-02_2011_(H1N1)	...........((((((....)).)))).	...((.(((....))).))((.....)).	0
A_duck_Hunan_HN2203_2013_(H1N3)	...........(((((((....)))))))	...........(((((((....)))))))	2
A_duck_Wenzhou_YJYF78_2015_(H1N4)	...........(((((((....)))))))	............((((((....)))))).	1
			% 0f 2 and 1	68.1818
A_duck_Germany_1972_(H2N9)	.((((((..((((.....)))))))))).	.((((((..((((.....)))))))))).	2
A_duck_Germany_1215_1973_(H2N3)	(((((((..((((.....)))))))))))	(((((((..((((.....)))))))))))	2
A_black_duck_New_Jersey_1580_1978_(H2N3)	.((((((..((((.....)))))))))).	.((((((..((((.....)))))))))).	2
A_duck_Hong_Kong_273_1978_(H2N2)	.((((....((((.....)))).))))..	.(((...(.((((.....)))).))))..	1
A_duck_Hong_Kong_273_1978_(H2N2)(2)	..(((((..((((.....)))))))))..	..(((((..((((.....)))))))))..	2
A_pintail_duck_Alberta_211_1980_(H2N3)	.((((((....((....))...)))))).	.((((((....((....))...)))))).	2
A_duck_Rugen_78-6_1981_(H2N3)	(((((((..((((.....)))))))))))	(((((((..((((.....)))))))))))	2
A_Peking_duck_Potsdam_1689-4_85_(H2N3)	(((((((..((((.....)))))))))))	(((((((..((((.....)))))))))))	2
A_duck_Wisconsin_2409_1985_(H2N3)	.((((((..((((.....)))))))))).	.((((((..((((.....)))))))))).	2
A_duck_New_Jersey_7872-27_1995_(mixed_H2)	.((((((..((((.....)))))))))).	.((((((..((((.....)))))))))).	2
A_Duck_Nanchang_2-0485_2000_(H2N9)	(((((((..((((.....)))))))))))	(((((((..((((.....)))))))))))	2
A_duck_Tsukuba_1_2006_(H2N2)	(((((((..((((.....)))))))))))	(((((((..((((.....)))))))))))	2
A_ruddy_shelduck_Mongolia_686C2_2008_(H2N3)	(((((((....((....))...)))))))	(((((((....((....))...)))))))	2
A_wild_duck_SH38-26_2010_(H2N8)	(((((((....((.....))..)))))))	(((((((....((.....))..)))))))	2
A_duck_Interior_Alaska_11PG00451_2011_(H2N3)	.......((((.(((.....)))))))..	......(((((.(((.....)))))))).	1
A_duck_Wuxi_2_2013_(H2N2)	(((((((....((....))...)))))))	(((((((....((.....))..)))))))	0
A_duck_Zhejiang_465_2013_(H2N7)	(((((((..((((.....)))))))))))	(((((((..((((.....)))))))))))	2
A_duck_Jiangsu_JF359_2014_(H2)	(((((((..((((.....)))))))))))	(((((((..((((.....)))))))))))	2
A_duck_Mongolia_482_2015_(H2N3)	(((((((....((....))...)))))))	(((((((....((....))...)))))))	2
			% 0f 2 and 1	94.7368
A_duck_Ukraine_1_1963_(H3N8)	...........(((.(((.....))))))	...........(((.(((.....))))))	2
A_duck_Ukraine_1_1963_(H3N8)	..((........))....(((.....)))	..((........))....(((.....)))	2
A_duck_Chabarovsk_1610_1972_(H3N8)	..................(((.....)))	..................(((.....)))	2
A_duck_Memphis_928_1974_(H3N8)	....(((..(((((...))))).)))...	....(((..(((((...))))).)))...	2
A_duck_Minnesota_53_1974_(H3N8)	((((...((((.((...)).)))))))).	((((...((((.((...)).)))))))).	2
A_duck_Hong_Kong_7_1975_(H3N2)	..................(((.....)))	..................(((.....)))	2
A_duck_Alberta_78_1976_(H3N2)	((((...((((((.....)))))))))).	((((...(((((((...))))))))))).	0
A_duck_Hong_Kong_22A_1976_(H3N3)	..................(((.....)))	..................(((.....)))	2
A_duck_Minnesota_34_1976_(H3N8)	...........((((..(....)..))))	(((.....)))(((((((....)))))))	0
A_mallard_duck_ALB_31_1976_(H3N8)	((((...(((((((...))))))))))).	((((...(((((((...))))))))))).	2
A_duck_Hokkaido_5_1977_(H3N2)	...........((((((......))))))	...........((((((......))))))	2
A_duck_NY_6874_1978_(H3N2)	((((...(((.(((...))).))))))).	((((...(((.(((...))).))))))).	2
A_mallard_duck_ALB_564_1979_(H3N8)	....(.((((((((...)))))))))...	......((((((((...))))))))....	1
A_pintail_duck_ALB_462_1979_(H3N6)	.....(((((((((...)))))))))...	.....(((((((((...)))))))))...	2
A_duck_Hokkaido_8_1980_(H3N8)	...........(((.(((.....))))))	...........(((.(((.....))))))	2
A_duck_Hong_Kong_836_1980_(H3N1)	..................(((.....)))	..................(((.....)))	2
A_duck_New_Zealand_38_1984_(H3N8)	....(.((((((((...)))))))))...	......((((((((...))))))))....	1
A_duck_Hokkaido_10_1985_(H3N8)	..................(((.....)))	..................(((.....)))	2
A_duck_LA_17G_1987_(H3N8)	.............(((((.....))))).	.............(((((.....))))).	2
A_duck_Nanchang_1681_1992_(H3N8)	...........(((.(((.....))))))	...........(((.(((.....))))))	2
A_duck_NY_13822_1995_(H3N8)	...........((((((......))))))	(((.....)))((((((......))))))	1
A_duck_Guangdong_455_2000_(H3N9)	...........(((.(((.....))))))	...........(((.(((.....))))))	2
A_duck_Nanchang_8-174_2000_(H3N6)	..................(((.....)))	..................(((.....)))	2
A_duck_Jiangsu_26_2004_(H3N2)	...........(((.(((.....))))))	...........(((.(((.....))))))	2
A_duck_Korea_JS53_2004_(H3N2)	(((((..((.........))...))))).	((((...(((..((...))..))))))).	0
A_duck_Korea_LPM01_2004_(H3N2)	(((((..((.........))...))))).	((((...(((..((...))..))))))).	0
A_duck_South_Africa_1108_2004_(H3N8)	...........(((.(((.....))))))	...........(((.(((.....))))))	2
A_duck_Beijing_61_05_(H3N8)	(((..........)))..(((.....)))	(((.(......).)))..(((.....)))	0
A_duck_Korea_LPM36_2005_(H3N6)	((((...(((((((...))))))))))).	((((...(((((((...))))))))))).	2
A_duck_Korea_LPM38_2005_(H3N6)	(((((((((.........)))).))))).	(((((((((.........)))).))))).	2
A_longtail_duck_Maryland_291_2005_(H3N8)	((((...((((.((...)).)))))))).	((((...((((.((...)).)))))))).	2
A_American_black_duck_Quebec_11235_2006_(H3N2)	((((...(((((((...))))))))))).	((((...(((((((...))))))))))).	2
A_duck_Chiba_31_2006_(H3N8)	...........((((((......))))))	...........((((((......))))))	2
A_duck_Italy_194659_2006_(H3N2)	...........(((.(((.....))))))	...........(((.(((.....))))))	2
A_American_black_duck_New_Brunswick_02656_2007_(H3N8)	((((((...(((((...))))))))))).	((((((...(((((...))))))))))).	2
A_duck_Korea_HP68_2007_(H3N6)	(((((..((.........))...))))).	..................(((.....)))	0
A_duck_Korea_U14-1_2007_(H3N2)	(((((((((.........)))).))))).	(((((((((.........)))).))))).	2
A_duck_Korea_U2-5_2007_(H3N8)	((((...(((..((...))..))))))).	((((...(((..((...))..))))))).	2
A_duck_Korea_U5-2_2007_(H3N8)	..................(((.....)))	..................(((.....)))	2
A_ring-necked_duck_Minnesota_Sg-00066_2007_MixedH3	((((...(((.(((...))).))))))).	((((...(((.(((...))).))))))).	2
A_American_black_duck_Newfoundland_732_2008_(H3N8)	....(.((((.(((...))).)))))...	......((((.(((...))).))))....	1
A_duck_Thailand_AY-354_2008_(H3N2)	....(.(((((.(.....).))))))...	......(((((.((...)).)))))....	0
A_duck_Zambia_04_2008_(H3N8)	...........(((.(((.....))))))	...........(((.(((.....))))))	2
A_duck_Jiangxi_3779_2009_mixedH3	(((((..((.........))...))))).	(((((..((.........))...))))).	2
A_duck_Shanghai_C84_2009_(H3N2)	(((((((((.........)))).))))).	(((((((((.........)))).))))).	2
A_duck_Vietnam_OIE-2382_2009_(H3N2)	(((..........)))..(((.....)))	(((..........)))..(((.....)))	2
A_duck_Vietnam_OIE-2403_2009_(H3N8)	...........((((((......))))))	...........((((((......))))))	2
A_ruddy_duck_Illinois_3471_2009_(H3N8)	((((...(((((((...))))))))))).	((((...(((((((...))))))))))).	2
A_ruddy_shelduck_Mongolia_963V_2009_(H3N8)	(((..........)))..(((.....)))	(((..........)))..(((.....)))	2
A_American_black_duck_New_Brunswick_00322_2010_(H3N8)	((((...(((.(((...))).))))))).	((((...(((.(((...))).))))))).	2
A_ruddy_duck_Wisconsin_10OS3191_2010_(H3N8)	((((...(((.(((...))).))))))).	((((...(((.(((...))).))))))).	2
A_duck_Guangdong_W12_2011_(H3N2)	...........(((.(((.....))))))	...........(((.(((.....))))))	2
A_duck_Vietnam_LBM48_2011_(H3N2)	..................(((.....)))	..................(((.....)))	2
A_duck_Zhejiang_5_2011_(H3N3)	((((...(((.(((...))).))))))).	((((...(((.(((...))).))))))).	2
A_duck_Hunan_S1824_2012_(H3N8)	((((...(((.(((...))).))))))).	((((...(((.(((...))).))))))).	2
A_duck_Vietnam_LBM235_2012_(H3N6)	...........(((.(((.....))))))	...........(((.(((.....))))))	2
A_duck_Jiangxi_262_2013_mixedH3	((((..((...(((...)))))..)))).	(((((.((...(((...))))).))))).	1
A_duck_Jiangxi_27810_2013_mixedH3	(((((......(((...)))...))))).	(((((......(((...)))...))))).	2
A_duck_Jiangxi_34864_2013_mixedH3	((((...(((.((.....)).))))))).	((((...(((.(((...))).))))))).	0
A_duck_Shanghai_SH1_2013_(H3N2)	((((...(((.(((...))).))))))).	((((...(((.(((...))).))))))).	2
A_duck_Vietnam_LBM533_2013_(H3N6)	...........(((..((....))..)))	...........(((.((((...)))))))	0
A_wood_duck_Ohio_13OS3300_2013_(H3N8)	((((...(((.(((...))).))))))).	((((...(((.(((...))).))))))).	2
A_duck_Anhui_A1454_2014_(H3N2)	...........(((.(((.....))))))	...........(((.(((.....))))))	2
A_duck_Anhui_A1458_2014_(H3N2)	...........((((((......))))))	...........((((((......))))))	2
A_duck_Anhui_A1466_2014_(H3)	...........(((.(((.....))))))	...........(((.(((.....))))))	2
A_duck_Anhui_A1710_2014_(H3N2)	...........(((.(((.....))))))	...........(((.(((.....))))))	2
A_duck_Anhui_A1808_2014_(H3N2)	(((.....))).......(((.....)))	(((.....)))(((.(((.....))))))	0
A_duck_Anhui_A1832_2014_(H3N2)	............((((.......))))..	............((((.......))))..	2
A_duck_Guangdong_G3077_2014_(H3)	...........(((.(((.....))))))	...........(((.(((.....))))))	2
A_duck_Guangdong_G3604_2014_(H3)	...........(((.(((.....))))))	...........(((.(((.....))))))	2
A_duck_Jiangsu_J2186_2014_(H3)	...........((((((......))))))	...........((((((......))))))	2
A_duck_Jiangsu_J3722_2014_(H3)	...........(((.(((.....))))))	...........(((.(((.....))))))	2
A_duck_Quang_Ninh_220_2014_(H3N2)	(((((.((...(((...))))).))))).	(((((.((...(((...))))).))))).	2
			% 0f 2 and 1	86.3014
A_duck_Czechoslovakia_1956_(H4N6)	...(((((((.((....)))))))))...	((((((((.(........).)))))))).	0
A_duck_Minnesota_104_1974_(H4N6)	...........((((((......))))))	...........((((((......))))))	2
A_duck_Minnesota_>A_1975_(H4N6)	(..(..((((........))))..)..).	(((((.((((........)))).))))).	1
A_duck_Hong_Kong_24_1976_(H4N2)	....((((((.((....)))).))))...	(((((.((.(........).)).))))).	0
A_duck_New_Zealand_31_1976_(H4N6)	(((((..(((.((....))))).))))).	(((((.((.(........).)).))))).	0
A_canvasback_duck_ALB_274_1977_(H4N6)	((....))...((((((......))))))	...........((((((......))))))	1
A_duck_Hong_Kong_438_1977_(H4N8)	((....))...((((((....)).)))).	(((((.((............)).))))).	0
A_mallard_duck_Alberta_291_1977_(H4N1)	(..(..((((........))))..)..).	(((((.((((........)))).))))).	1
A_mallard_duck_Alberta_354_1978_(H4N2)	...........((((((......))))))	...........((((((......))))))	2
A_mallard_duck_Alberta_581_1983_(H4N4)	(..(..((((........))))..)..).	(((((.((((........)))).))))).	1
A_duck_Western_Australia_8057_1984_(H4N6)	...(((((((.........)))))))...	((((((((.(........).)))))))).	0
A_duck_Wisconsin_2731_1985_(H4N6)	...........(((((........)))))	...........((((((......))))))	0
A_duck_Western_Australia_8346_1987_(H4N6)	...(((((((.........)))))))...	((((((((.(........).)))))))).	0
A_duck_Taiwan_wb1_1998_(H4N2)	((....))...(((((((...))))))).	....((((((.((....)))).))))...	0
A_duck_Taiwan_wb14_1998_(H4N6)	.....((((.(((......)))))))...	.....((((.(((......)))))))...	2
A_duck_Taiwan_wb29_1998_(H4N8)	(..((..(((.((....))))).))..).	(((((..(((.((....))))).))))).	1
A_duck_Taiwan_wb45_1998_(H4N7)	(..((..(((.((....))))).))..).	...........((.((((....)))).))	0
A_duck_Hokkaido_1058_2001_(H4N5)	((....)).((..(((....)))..))..	.........((..(((....)))..))..	1
A_duck_Victoria_2001_(H4N6)	(..(((((............)))))..).	((((((((............)))))))).	1
A_black_duck_Maryland_834_2002_(H4N8)	...........((((((......))))))	...........((((((......))))))	2
A_duck_Taiwan_wb281_2002_(H4N6)	...........((((((....)).)))).	.....((((..((.....))..))))...	0
A_duck_Victoria_5384_2002_(H4N8)	(..(((((............)))))..).	((((((((............)))))))).	1
A_duck_Victoria_5385_2002_(H4N8)	(..(((((............)))))..).	((((((((............)))))))).	1
A_duck_Shiga_8_2004_(H4N6)	...(((((((.((....)))))))))...	.(.(((((((.((....))))))))).).	1
A_duck_South_Africa_1233>A_2004_(H4N8)	...(((((((.((....)))))))))...	((((((((.(........).)))))))).	0
A_duck_Taiwan_wb787_2005_(H4N2)	((((..((((........))))..)))).	(((((.((((........)))).))))).	1
A_American_black_duck_New_Brunswick_19347_2006_(H4N6)	...........((((((......))))))	...........((((((......))))))	2
A_duck_Shanghai_Y20_2006_(H4N6)	...((((((..((.....))))))))...	.(.(((((((........).)))))).).	0
A_duck_Taiwan_wb1111_2006_(H4N6)	(..(..((............))..)..).	...........((.((((....)))).))	0
A_pekin_duck_California_P30_2006_(H4N2)	...................((.....)).	...................((.....)).	2
A_American_black_duck_New_Brunswick_02375_2007_(H4N8)	............(((((......))))).	............(((((......))))).	2
A_American_black_duck_Prince_Edward_Island_02661_2007_(H4N6)	...........((((((......))))))	...........((((((......))))))	2
A_duck_Interior_Alaska_7MP1550_2007_(H4N6)	...........((((((......))))))	...........((((((......))))))	2
A_duck_Korea_DY97_2007_(H4N3)	...........((.((((....)))).))	...........((.((((....)))).))	2
A_duck_Mongolia_274_2007_(H4N3)	...(((((((.((....)))))))))...	((((((((.(........).)))))))).	0
A_mule_duck_Bulgaria_105_2008_mixedH4	(..(((..((.((....)))))))..)..	((((((.(.(........).)))))))..	0
A_mule_duck_Bulgaria_191-2_2008_mixedH4	...(((((((.((....)))))))))...	...(((((((.((....)))))))))...	2
A_wild_duck_Korea_SH5-60_2008_(H4N6)	((....))...((((((....)).)))).	(((((.((............)).))))).	0
A_American_black_duck_New_Brunswick_03511_2009_(H4N6)	(..(..((((........))))..)..).	(((((.((((........)))).))))).	1
A_American_black_duck_New_Brunswick_03530_2009_(H4N6)	(..(..((((........))))..)..).	(((((.((((........)))).))))).	1
A_American_black_duck_New_Brunswick_03554_2009_(H4N6)	(..(..((((........))))..)..).	(((((.((((........)))).))))).	1
A_American_black_duck_Wisconsin_2542_2009_(H4N2)	...........((((((......))))))	(((((.((((........)))).))))).	0
A_duck_Fujian_S1487_2009_(H4N3)	....(((((..((......)))))))...	....(((((..((......)))))))...	2
A_duck_Jiangxi_S3261_2009_(H4N2)	....((((((.((....)))).))))...	((.(((.(((.((....))))).))).))	1
A_duck_Shanghai_28-1_2009_(H4N2)	...(((((((.((....)))))))))...	.(.(((((((.((....))))))))).).	1
A_American_black_duck_New_Brunswick_00876_2010_mixedH4	(..(..((((........))))..)..).	(((((.((((........)))).))))).	1
A_American_black_duck_New_Brunswick_00949_2010_(H4N6)	(..(..((((........))))..)..).	(((((.((((........)))).))))).	1
A_duck_Henan_S1091_2010_(H4N6)	(..(((((............)))))..).	((((((((............)))))))).	1
A_ring-necked_duck_Interior_Alaska_10BM05617R0_2010_(H4N6)	(..((.((((........)))).))..).	...........((((((......))))))	0
A_duck_Jiangsu_S2447_2011_(H4N6)	(..(((((............)))))..).	((((((((............)))))))).	1
A_duck_Vietnam_LBM1_2011_(H4N6)	(..(((((............)))))..).	((((((((.(........).)))))))).	0
A_duck_Guangdong_S1123_2012_(H4N2)	...(((((((.((....)))))))))...	((.(((((((.((....))))))))).))	1
A_duck_Zhejiang_S2235_2012_(H4N6)	...(((((((.((....)))))))))...	((((((((.(........).)))))))).	0
A_yellow-billed_duck_South_Africa_STR0963_2013_(H4N8)	(((((((.............)))))))..	...(((((((.((....)))))))))...	0
A_duck_Zhejiang_77127_2014_(H4N2)	(..(((((............)))))..).	((((((((............)))))))).	1
A_duck_Zhejiang_925028_2014_(H4N2)	...(((((((.((....)))))))))...	.(.(((((((.((....))))))))).).	1
A_muscovy_duck_Vietnam_LBM687_2014_(H4N6)	...(((((((.((....)))))))))...	.(.(((((((.((....))))))))).).	1
A_duck_Mongolia_101_2015_(H4N6)	(..(((((((........)))))))..).	((((((((((........)))))))))).	1
			% 0f 2 and 1	63.7931
A_duck_Minnesota_63_1976_(H5N2)	.(((((.(((.........))).))))).	.(((((.(((..(....).))).))))).	0
A_mallard_duck_ALB_57_1976_(H5N2)	.(((((.(((.........))).))))).	.(((((.(((..(....).))).))))).	0
A_duck_Hong_Kong_205_1977_(H5N3)	.(((((...((((.....)))).))))).	.(((((...((((.....)))).))))).	2
A_duck_Hong_Kong_821_1980_(H5N3)	.(((((.(((.........))).))))).	.(((((.(((..(....).))).))))).	0
A_duck_Victoria_26_1981_(H5N2)	(((((((((..........))).))))))	(((((((((..........))).))))))	2
A_duck_New_Zealand_41_1984_(H5N2)	.(((((.((...........)).))))).	.(((((.((...........)).))))).	2
A_duck_Altai_1285_1991_(H5N3)	((((((.((...........)).))))))	((((((.((...........)).))))))	2
A_Duck_NY_44018-1_2000_(H5N2)	.(((((.((...........)).))))).	.(((((.((...........)).))))).	2
A_Duck_NJ_117228-7_2001_(H5N2)	.(((((.((...........)).))))).	.(((((.((...........)).))))).	2
A_duck_Hokkaido_84_2002_(H5N3)	.(((((.((...........)).))))).	.(((((.((...........)).))))).	2
A_duck_broiler_Malaysia_F189_07_04_(H5N2)	..((((.((...........)).))))..	..((((.((...........)).))))..	2
A_duck_Denmark_65047_04_(H5N2)	((((((.((...........)).))))))	((((((.((...........)).))))))	2
A_duck_Italy_775_2004_(H5N3)	((((((.((...........)).))))))	((((((.((...........)).))))))	2
A_duck_Korea_GJ54_2004_(H5N2)	((((((..((.........))..))))))	((((((.(((..(....).))).))))))	0
A_duck_South_Africa_811_2004_(H5N1)	.(((((.((...........)).))))).	(((............)))...........	0
A_wild_duck_Ohio_623_2004_(H5N1)	.(((((.((...........)).))))).	.(((((.((...........)).))))).	2
A_duck_France_05056a_2005_(H5N2)	((((((.((...........)).))))))	((((((.((...........)).))))))	2
A_duck_P>A_454069_2005_(H5N1)	.(((((.((...........)).))))).	.(((((.((...........)).))))).	2
A_duck_Taiwan_DV30-2_2005_(H5N2)	(((((((((...........)))))))))	(((((((((...........)))))))))	2
A_duck_Tsukuba_394_2005_(H5N3)	(((............)))...........	(((............)))...........	2
A_duck_France_06436_2006_(H5N3)	(((............)))...........	(((............)))...........	2
A_Muscovy_duck_France_070090b_2007_(H5N3)	((((((.((...........)).))))))	((((((.((...........)).))))))	2
A_duck_Korea_A14_2008_(H5N2)	((((((.((...........)).))))))	((((((.((...........)).))))))	2
A_breeder_duck_France_090045b_2009_(H5N3)	((((((.((...........)).))))))	((((((.((...(....)..)).))))))	0
A_duck_Japan_9UO025_2009_(H5N2)	((((((.((...........)).))))))	((((((.((...........)).))))))	2
A_black_bellied_whistling_duck_Colombia_1_2011_(H5N2)	.(((((((............)).))))).	.(((((((............)).))))).	2
A_mule_duck_Bulgaria_237_2011_(H5N2)	((((((.((...........)).))))))	((((((.((...........)).))))))	2
A_duck_Victoria_0305-2_2012_(H5N3)	((((((.((((......)).)).))))))	((((((.((((......)).)).))))))	2
A_duck_Taiwan_11213_2013_(H5N2)	((((((.......(((....)))))))))	((((((.((...........)).))))))	0
A_duck_Hokkaido_166_2014_(H5N2)	((((((((............)).))))))	((((((((............)).))))))	2
A_duck_Mongolia_107_2014_(H5N7)	((((((((............)).))))))	((((((((............)).))))))	2
			% 0f 2 and 1	77.4194
A_duck_PA_486_1969_(H6N1)	..........(((((.....)))))....	..........(((((.....)))))....	2
A_duck_Taiwan_0526_72_(H6N1)	....((..(((.(.....).))).))...	.............................	0
A_duck_Minnesota_1_1975_(H6N9)	.........((((((.....))))))...	..(((((((...(....)..)))))))..	0
A_duck_Hong_Kong_73_76_(H6N1)	............((((((....)))))).	............((((((....)))))).	2
A_duck_Hong_Kong_221_77__(H6N8)	............((((((....)))))).	............((((((....)))))).	2
A_mallard_duck_ALB_761_1978_(H6N8)	..........(((((.....)))))....	..........(((((.....)))))....	2
A_Pacific_black_duck_Western_Australia_2708_1979_(H6N1)	..........(((((.....)))))....	..........(((((.....)))))....	2
A_duck_Hong_Kong_716_1979_(H6N1)	.......(((((..((....)))))))..	.............................	0
A_pintail_duck_Alberta_1360_1979_(H6N2)	..........(((((.....)))))....	..........(((((.....)))))....	2
A_black_duck_Ohio_101_1986_(H6N2)	........(((((((.....)))))))..	........(((((((.....)))))))..	2
A_duck_Hong_Kong_1037-1_98_(H6N2)	............(..(((....)))..).	...............((((...))))...	0
A_duck_Hong_Kong_3174_99_(H6N2)	....((..(((.(.....).))).))...	....((..(((.((...)).))).))...	0
A_duck_New_York_16873_1999_(H6N2)	..((..(((..((....)).)))..))..	..(((((((..((....)).)))))))..	1
A_duck_Shantou_1252_2000_(H6N2)	....((..(((.(.....).))).))...	....((..(((.((...)).))).))...	0
A_duck_Shantou_259_2000_(H6N2)	............(..(((....)))..).	...............((((...))))...	0
A_duck_Taiwan_29-3_00_(H6N1)	...............(((.....)))...	.............................	0
A_duck_Shantou_1090_2001_(H6N2)	..........((.(((....))).))...	..........((.(((....))).))...	2
A_duck_Shantou_5507_2001_(H6N2)	....((.(((..(.....)..)))))...	....((.(((..((...))..)))))...	0
A_wild_duck_Shantou_1381_2001_(H6N2)	............((((((....)))))).	............((((((....)))))).	2
A_wild_duck_Shantou_2026_2001_(H6N2)	............(((((....)).)))..	............(((((....)).)))..	2
A_duck_Eastern_China_50_2002_(H6N8)	............((((((....)))))).	............((((((....)))))).	2
A_duck_Eastern_China_51_2002_(H6N2)	............((((((....)))))).	............((((((....)))))).	2
A_duck_Shantou_1217_2002_(H6N2)	............((.(((.....))))).	..(.(((((...((...)).))))).)..	0
A_wild_duck_Shantou_1494_2002_(H6N2)	............((((((....)))))).	............((((((....)))))).	2
A_duck_Korea_S17_03_(H6N1)	..((((.....((....))....))))..	............((((((....)))))).	0
A_duck_Taiwan_A68_03_(H6N1)	............((((((....)))))).	............((((((....)))))).	2
A_duck_Taiwan_WB239_03_(H6N1)	.......(((((..........)))))..	.............................	0
A_wild_duck_Shantou_2853_2003_(H6N2)	............((((((....)))))).	............((((((....)))))).	2
A_duck_Hunan_3748_2004_(H6N8)	............((((((....)))))).	............((((((....)))))).	2
A_duck_Hunan_748_2005_(H6N5)	..((((..(((.((....)))))))))..	..((((..(((.((....)))))))))..	2
A_duck_Shantou_924_2005_(H6N2)	............((((((....)))))).	............((((((....)))))).	2
A_wild_duck_Shantou_180_2005_(H6N2)	............((((((....)))))).	............((((((....)))))).	2
A_duck_Fujian_10774_2006_(H6N6)	............((((((....)))))).	............((((((....)))))).	2
A_duck_Fujian_7830_2006_(H6N6)	............((((((....)))))).	............((((((....)))))).	2
A_duck_Fujian_9062_2006_(H6N6)	............((((((....)))))).	............((((((....)))))).	2
A_duck_Guizhou_2773_2006_(H6N2)	............((((((....)))))).	..((((..((..(....)..)).))))..	0
A_duck_Hunan_4056_2006_(H6N8)	..(((((((...........)))))))..	..(((((((...........)))))))..	2
A_duck_Jiangxi_5714_2006_(H6N2)	............((((((....)))))).	............((((((....)))))).	2
A_duck_Shantou_11228_2006_(H6N6)	............((((((....)))))).	............((((((....)))))).	2
A_American_black_duck_Maryland_07OS2482_2007_(H6N8)	............((((((....)))))).	............((((((....)))))).	2
A_duck_Fujian_1092_2007_(H6N2)	............((((((....)))))).	............((((((....)))))).	2
A_duck_Fujian_2060_2007_(H6N6)	..((((.(((.........))).))))..	..((((.(((.........))).))))..	2
A_duck_Shantou_2962_2007_(H6N6)	............((((((...))))))..	..((((.((...(....)..)).))))..	0
A_duck__Zambia_03_2008_(H6N2)	(((.....))).(..(((....)))..).	((((...))))....((((...))))...	0
A_spot-billed_duck_Korea_528_2008_(H6N8)	............((((((....)))))).	............((((((....)))))).	2
A_duck_Guangxi_GXd-3_2009_(H6N2)	............((((((....)))))).	............((((((....)))))).	2
A_duck_Hunan_S4386_2009_(H6N2)	..(((((((...........)))))))..	..(((((((...........)))))))..	2
A_duck_Zambia_08_2009_(H6N2)	..........((..((....))..))...	((((...))))....((((...))))...	0
A_duck_Guangdong_S3468_2010_(H6N6)	............(((..(....)..))).	............((((((....)))))).	0
A_duck_Guangdong_S4251_2010_(H6N6)	............((((((...))))))..	............(((((.....)))))..	0
A_duck_Zhejiang_S4204_2010_(H6N6)	..(((((((...........)))))))..	..(((((((...........)))))))..	2
A_long-tailed_duck_Wisconsin_11OS4520_2011_(H6N9)	............((((((....)))))).	............((((((....)))))).	2
A_duck_Jiangxi_10304_2013_(H6N6)	..(((((((...........)))))))..	..(((((((...........)))))))..	2
A_duck_Vietnam_LBM439_2013_(H6N6)	..(((((((...........)))))))..	..(((((((...........)))))))..	2
A_duck_Guangdong_G3068_2014_H6	............((((((....)))))).	............((((((....)))))).	2
A_duck_Guangdong_G3573_2014_H6	....((..(((.(.....).))).))...	....((..(((.((...)).))).))...	0
			% 0f 2 and 1	66.0714
A_duck_Hongkong_301_72_(H7N1)	.....((((((((......))).))))).	.....((((((((......))).))))).	2
A_duck_Alberta_49_1976_H7	....((((((((((...))..))))))))	....((((((((((...))..))))))))	2
A_duck_Victoria_1976_(H7N7)	.....(((((.(((.....))).))))).	.....(((((..(((....))).))))).	0
A_duck_Potsdam_15_1980_(H7N7)	.....(((((..(.......)..))))).	.....(((((.((.......)).))))).	1
A_mallard_duck_Alberta_435_1985_(H7N3)	.....((((((.((...)).))))..)).	.....((((((.((...)).))))..)).	2
A_duck_Heinersdorf_S495_6_86_(H7N7)	.....((((((((......))).))))).	.....((((((((......))).))))).	2
A_duck_Wisconsin_3034_1986_(H7N7)	.....((.((((((...))..)))).)).	.....((.((((((...))..)))).)).	2
A_duck_Nanchang_1904_1992_(H7N1)	.....(((((((........)).))))).	....(((........)))(((.....)))	0
A_duck_Alaska_3111_1993_(H7N3)	......((((((..((....)))))))).	............((((((....)))))).	0
A_duck_Guangdong_1_1996_(H7N3)	......((((((..((....)))))))).	......((((((..((....)))))))).	2
A_duck_Taiwan_4201_99_(H7N7)	.....((((((((......))).))))).	.....((((((((......))).))))).	2
A_American_black_duck_Maryland_415_2001_(H7N3)	(((..(((........)))..))).....	............((((((....)))))).	0
A_duck_Mongolia_47_2001_(H7N1)	.....((((((((......))).))))).	.....((((((((......))).))))).	2
A_duck_PA_143585_2001_(H7N3)	......((((((..((....)))))))).	............((((((....)))))).	0
A_duck_Fukui_1_2004_(H7N7)	.....(((((..((.....))..))))).	.....(((((.(((.....))).))))).	1
A_Muscovy_duck_New_York_11646-4_2005_(H7N2)	.....((((((((....)))...))))).	.....((((((((....)))...))))).	2
A_Muscovy_duck_New_York_23164-10_2005_(H7N2)	.....((((((((....)))...))))).	.....((((((((....)))...))))).	2
A_Muscovy_duck_New_York_23165-13_2005_(H7N2)	.....((((((((....)))...))))).	.....((((((((....)))...))))).	2
A_duck_New_York_21211-6_2005_(H7N2)	.....(((((((.........))))))).	.....(((((((.........))))))).	2
A_wild_duck_Jiangxi_10179_2005_(H7N3)	.....((((((((......))).))))).	.....(((((.(((.....))).))))).	0
A_duck_Shimane_137_2006_(H7N3)	.....((((((((......))).))))).	.....(((((.(((.....))).))))).	0
A_duck_Korea_BC10_2007_(H7N3)	.....((((((((......))).))))).	.....(((((.(((.....))).))))).	0
A_duck_Tasmania_277_2007_(H7N2)	((((.((..........))...))))...	((((.((..........))...))))...	2
A_duck_Victoria_512_2007_(H7N6)	...............(((.....)))...	(((((.(........).))))).......	0
A_duck_Yunnan_87_2007_(H7N6)	.....((((((((......))).))))).	.....(((((.((.......)).))))).	0
A_domestic_duck_West_Virginia_A00140912_2008_(H7N3)	......((((((..((....)))))))).	............((((((....)))))).	0
A_duck_Denmark_53-147-8_2008_(H7N1)	...((((...))))....(((.....)))	...((((...))))....(((.....)))	2
A_wild_duck_Korea_CSM27-12_2009_(H7N6)	.....(((((.(((.....))).))))).	.....(((((.(((.....))).))))).	2
A_American_black_duck_Delaware_A00870108_2010_(H7N3)	............((((((....)))))).	............((((((....)))))).	2
A_duck_Korea_A117_2010_(H7N6)	.....(((((..((.....))..))))).	.....(((((.(((.....))).))))).	1
A_duck_Korea_A76_2010_(H7N7)	(((..((........))..))).......	(((((((........))))))).......	0
A_duck_Mongolia_129_2010_(H7N9)	.....((((((((......))).))))).	.....(((((.((.......)).))))).	0
A_duck_Thailand_CU-9744C__2010_(H7N4)	.....((((((((......))).))))).	.....((((((((......))).))))).	2
A_duck_Thailand_CU-LM7279T_2010_(H7N6)	.....(((((..((.....))..))))).	.....(((((..(((....))).))))).	0
A_duck_Hokkaido_W63_2011_(H7N7)	...((((...))))....(((.....)))	...((((...))))....(((.....)))	2
A_duck_Zhejiang_10_2011_(H7N3)	.....((((((((......))).))))).	.....((((((((......))).))))).	2
A_wild_duck_Korea_MHC35-25_2011_(H7N9)	.....((((((((......))).))))).	.....((((((((......))).))))).	2
A_duck_Huzhou_4268_2013_(H7N7)	.....((((((((......))).))))).	.....((((((((......))).))))).	2
A_duck_Jiangxi_23970_2013_mixedH7	.....((((((((......))).))))).	.....((((((((......))).))))).	2
A_duck_Zhejiang_LS02_2014_(H7N9)	.....((((((((......))).))))).	.....((((((((......))).))))).	2
			% 0f 2 and 1	65
A_pintail_duck_Alberta_114_1979_(H8N4)	..((((.....(((...))).....))))	..((((.....(((...))).....))))	2
A_duck_Hokkaido_95_1981_(H8N4)	............(((((......))))).	............(((((......))))).	2
A_duck_L>A_B174_1986_(H8N4)	...........(((.((......)).)))	...........(((.((......)).)))	2
A_duck_Alaska_702_1991_(H8N2)	..((((.....(((...))).....))))	..((((.....(((...))).....))))	2
A_duck_Tsukuba_255_2005_(H8N5)	............(((((......))))).	............(((((......))))).	2
A_duck_Yangzhou_02_2005_(H8N4)	((((((.......))))))..........	((((((.......))))))..........	2
A_American_black_duck_Nova_Scotia_02043_2007_(H8N4)	.......(((((((...)))...))))..	.......(((((((...)))...))))..	2
A_duck_Thailand_SP-355_2007_(H8N4)	............(((((......))))).	............(((((......))))).	2
			% 0f 2 and 1	100
A_duck_Hong_Kong_91_1976_(H9N2)	.......((((..(((....)))..))))	.......(((((((((....)))))))))	1
A_duck_Hong_Kong_147_1977_(H9N6)	.......(((((((((....)))))))))	.......(((((((((....)))))))))	2
A_duck_Hong_Kong_366_78_(H9N2)	.........(((((((....)))))))..	.......(((((((((....)))))))))	1
A_duck_Hong_Kong_448_78_(H9N2)	.......(((((((((....)))))))))	.......(((((((((....)))))))))	2
A_duck_Hong_Kong_552_79_(H9N2)	.......(((((((((....)))))))))	.......(((((((((....)))))))))	2
A_duck_Hong_Kong_610_79_(H9N2)	.......(((((((((....)))))))))	.......(((((((((....)))))))))	2
A_duck_Hong_Kong_702_1979-chicken_adapted_(H9N2)	.......(((((.(((....))).)))))	...........((((((......))))))	0
A_duck_Hong_Kong_784_1979_(H9N2)	.......(((((((((....)))))))))	.......(((((((((....)))))))))	2
A_mallard_duck_ALB_396_1983_(H9N1)	..((.((.((.....))..)).)).....	..((.((.((.....))..)).)).....	2
A_mallard_duck_ALB_506_1983_(H9N1)	.......(((((((((....)))))))))	.......(((((((((....)))))))))	2
A_mallard_duck_Alberta_321_1988_(H9N2)	..(((((.((.....))..))))).....	..(((((.((.....))..))))).....	2
A_duck_Germany_113_1995_(H9N2)	..(((....(((((....)))))...)))	..(((....(((((....)))))...)))	2
A_Muscovy_duck_Fujian_CL_1997_(H9N2)	........((((((((....)))))))).	........((((((((....)))))))).	2
A_duck_Hong_Kong_Y439_1997_(H9N2)	........((((((((....)))))))).	........((((((((....)))))))).	2
A_duck_Malaysia_91_1997_(H9N2)	.......(((((((((....)))))))))	.......(((((((((....)))))))))	2
A_duck_Hokkaido_49_98_(H9N2)	.......(((((((((....)))))))))	.......(((((((((....)))))))))	2
A_duck_Hokkaido_9_99_(H9N2)	.......(((((((((....)))))))))	.......(((((((((....)))))))))	2
A_wild_duck_Nanchang_2-0480_2000_(H9N2)	(((((......))))).............	(((((......))))).............	2
A_duck_Guangdong_GZ01_2001_(H9N2)	........((((((((....)))))))).	.........(((((((....)))))))..	1
A_duck_Nanchang_4-361_2001_(H9N2)	(((((......))))).............	(((((......))))).............	2
A_duck_Italy_260_2004_(H9N8)	.......(((((((((....)))))))))	.......(((((((((....)))))))))	2
A_duck_Guangxi_51_2005_(H9N2)	.........(((((((....)))))))..	.........(((((((....)))))))..	2
A_duck_Hokkaido_HY57_2005_(H9N4)	........((((((((....)))))))).	........((((((((....)))))))).	2
A_duck_Guangxi_NN_2006_(H9N2)	((((((.......))))))..........	((((((.......))))))..........	2
A_duck_Hunan_1_2006_(H9N2)	((((((.......))))))..........	((((((.......))))))..........	2
A_duck_Chiba_1_2007_(H9N2)	.......(((((((((....)))))))))	.......((((((((......))))))))	0
A_duck_Fujian_T14_2007_(H9N2)	(((((......))))).............	(((((......))))).............	2
A_duck_Hokkaido_238_2008_(H9N2)	(((((......))))).............	(((((......))))).............	2
A_duck_Bangladesh_1231_2009_(H9N2)	........((((((((....)))))))).	........((((((((....)))))))).	2
A_duck_Guangdong_810_2009_(H9N2)	((((((.......))))))..........	((((((.......))))))..........	2
A_duck_Guangxi_LAD9_2009_(H9N8)	.........(((((((....)))))))..	.........(((((((....)))))))..	2
A_duck_Korea_A174_2009_(H9N2)	(((((......))))).............	(((((......))))).............	2
A_duck_Shanghai_C163_2009_(H9N2)	((((((.......))))))..........	((((((.......))))))..........	2
A_duck_Tibet_S2_2009_(H9N2)	((((((.......))))))..........	((((((.......))))))..........	2
A_duck_Vietnam_OIE-2313_2009_(H9N2)	(((((......))))).............	(((((......))))).............	2
A_duck_Guangdong_G17_2010_(H9N2)	....(((((((.....)))))))......	....(((((((.....)))))))......	2
A_duck_Vietnam_OIE-2334_2010_(H9N6)	(((((......))))).............	........((((((((....)))))))).	0
A_duck_Hubei_C1146_2011_(H9N2)	((((((.......))))))..........	((((((.......))))))..........	2
A_duck_Shandong_TA01_2012_(H9N2)	((((((.......))))))..........	((((((.......))))))..........	2
A_duck_Zhejiang_Z42_2012_H9	((((((.......))))))..........	((((((.......))))))..........	2
A_duck_Bangladesh_21126_2013_(H9N2)	...(((((((........))))...))).	...(((((((........))))...))).	2
A_duck_Jiangsu_KS0802_2013_(H9N2)	........((((((((....)))))))).	........((((((((....)))))))).	2
A_muscovy_duck_Vietnam_LBM417_2013_(H9N2)	........((((((((....)))))))).	.........(((((((....)))))))..	1
A_duck_Guangdong_G2259_2014_H9	((((((.......))))))..........	((((((.......))))))..........	2
A_duck_Wuhan_WHYF05_2014_(H9N2)	.......(((((((((....)))))))))	.......((((((((......))))))))	0
			% 0f 2 and 1	91.1111
A_duck_Manitoba_1953_(H10N7)	.......(((((((.....)))..)))).	.......((((.(((....)))..)))).	0
A_mallard_duck_ALB_302_1977_(H10N7)	......(((((((((....))).))))))	.......((((((((....))).))))).	1
A_duck_Hong_Kong_562_1979_(H10N9)	........((((..((....)).))))..	........(((.(((....)))..)))..	0
A_mallard_duck_Minnesota_19_1979_(H10N7)	.......(((((((.....)))..)))).	.......((((.(((....)))..)))).	0
A_duck_Hong_Kong_934_1980_(H10N5)	((((((..............))))))...	.............................	0
A_duck_Wisconsin_2368_1985_(H10N3)	.......((((..(.......)..)))).	.......(((((.((.....)).))))).	0
A_duck_Alaska_658_1991_(H10N7)	.......(((((((......)).))))).	.......(((((((......)).))))).	2
A_duck_Hokkaido_18_00_(H10N4)	........((((((.....)))..)))..	........(((.(((....)))..)))..	0
A_longtail_duck_Maryland_295_2005_(H10N8)	.......(((((..((....)).))))).	.......((((((......)))...))).	0
A_Duck_Indonesia_Jakarta_Utara1631-29_2006_H10	..................(((.....)))	..........(((......))).......	0
A_duck_Tsukuba_574_2006_(H10N1)	........((((..((....)).))))..	........(((.(((....)))..)))..	0
A_ring-necked_duck_Michigan_588_2006_mixedH10	......(((((((......)))...))))	......(((((((......)))...))))	2
A_American_black_duck_New_Brunswick_04395_2007_(H10N7)	......((((((..((....)).))))))	......(((((((......)))...))))	0
A_duck_Hokkaido_W87_2007_(H10N2)	........((((((.......))))))..	.........((((((....))))))....	0
A_duck_Jiangxi_1410_2008_(H10N7)	((((((.((.........))))))))...	((((((..(........)..))))))...	0
A_duck_Jiangxi_22960_2008_(H10N8)	...........(((.....))).......	............(((....))).......	0
A_Pekin_duck_South_Africa_AI1642_2009_(H10N7)	((((((.((.........))))))))...	((((((..(........)..))))))...	0
A_duck_Jiangxi_26141_2009_(H10N7)	........(((((((....))).))))..	........(((((((....))).))))..	2
A_American_black_duck_New_Brunswick_00471_2010_(H10N6)	......((((((..((....)).))))))	......(((((((......)))...))))	0
A_domestic_duck_Republic_of_Georgia_1_2010_(H10N7)	.(((((.....(((.....)))..)))))	........(((.(((....)))..)))..	0
A_long-tailed_duck_Wisconsin_10OS3919_2010_(H10N6)	((((((.((.........))))))))...	((((((.((.........))))))))...	2
A_duck_Guangdong_E1_2012_(H10N8)	.......((.(((.((....)).))).))	.....(.(((((.......))))).)...	0
A_duck_Jiangxi_33637_2013_(H10N3)	.(((((.....(((.....)))..)))))	.(((((....(((......)))..)))))	0
A_duck_Jiangxi_S3574_2013_(H10N8)	.(((((.....(((.....)))..)))))	........(((.(((....)))..)))..	0
A_migratory_duck_Jiangxi_33038_2013_(H10N7)	.(((((....(((......)))..)))))	.(((((....(((......)))..)))))	2
A_harlequin_duck_Alaska_250_2014_(H10N7)	......(((((..(((...)))..)))))	......((((((.(((...))).))))))	1
			% 0f 2 and 1	26.9231
A_duck_England_1_1956_(H11N6)	.((((..(((........)))))))....	.((((..(((........)))))))....	2
A_duck_Memphis_546_1974_(H11N9)	.((((.....))))....(((.....)))	.((((.....))))....(((.....)))	2
A_duck_Minnesota_83_1974_(H11N9)	.((((.....))))....(((.....)))	.((((.....))))....(((.....)))	2
A_redhead_duck_Alberta_357_1983_(H11N9)	.((((.....))))....(((.....)))	.((((.....))))....(((.....)))	2
A_Peking_duck_Wagun_1827-6_1984_(H11N2)	.((((..(((........)))))))....	.((((..(((........)))))))....	2
A_black_duck_Ohio_195_1990_mixedH11	.((((.....))))....(((.....)))	.((((.....))))....(((.....)))	2
A_duck_Washington_663_1997_(H11N9)	..((....))........(((.....)))	..((....))........(((.....)))	2
A_black_duck_Ohio_161_1999_(H11N9)	..((((..(((......))))))).....	..((((..(((......))))))).....	2
A_call_duck_Maryland_1C48_2004_(H11N3)	..((....))........(((.....)))	..((....))........(((.....)))	2
A_spotbill_duck_Xuyi_6_2005_(H11N2)	.((((..(((........)))))))....	.((((..(((........)))))))....	2
A_duck_Yunnan_1282_2007_(H11N9)	.((((..(((........)))))))....	.((((..(((........)))))))....	2
A_American_black_duck_Illinois_3854_2009_(H11N9)	..((....))........(((.....)))	..((....))........(((.....)))	2
A_duck_Thailand_CU5388_2009_(H11N3)	....(((((.(((....))))))))....	....(((((.(((....))))))))....	2
A_duck_Vietnam_OIE-2329_2009_(H11N3)	....(((((.(((....))))))))....	....(((((.(((....))))))))....	2
A_duck_Yunnan_2908_2009_(H11N9)	(((....(((........)))...)))..	...(((.(((........)))...)))..	1
A_ring-necked_duck_New_Brunswick_03449_2009_(H11N9)	(((.(((((((......)).)))))))).	(((.(((((((......)).)))))))).	2
A_duck_Guizhou_1078_2011_(H11N9)	....((((((.((....))))))))....	....((((((.((....))))))))....	2
A_duck_Hunan_S4443_2011_(H11N9)	(((..((((.(((....))))))))))..	(.(.(((((.(((....))))))))).).	1
A_duck_Vietnam_G17-1_2011_(H11N9)	..((....))...................	..((....))...................	2
A_wood_duck_Wisconsin_11OS3443_2011_(H11N9)	..((....))........(((.....)))	..((....))........(((.....)))	2
A_American_black_duck_Maryland_13OS2956_2013_(H11N9)	.(((....))).......(((.....)))	.(((....))).......(((.....)))	2
			% 0f 2 and 1	100
A_duck_Alberta_60_1976_(H12N5)	....((..(........)..)).......	....(((((........))))).......	1
A_duck_Wisconsin_480_1979_(H12N6)	....((..(........)..)).......	....(((((........))))).......	1
A_duck_Hokkaido_66_2001_(H12N5)	(((.((((...))))..))).........	(((.((((...))))..))).........	2
A_pintail_duck_Alberta_49_2003_(H12N5)	.............((..(.....)..)).	.............((((((...)))))).	0
A_pintail_duck_Alaska_102_2005_(H12N5)	.....((((.......)))).........	.....((((.......)))).........	2
A_duck_Tsukuba_212_2006_(H12N5)	(((.((((...))))..))).........	(((.((((...))))..))).........	2
A_duck_Vietnam_G18_2009_(H12N5)	.((((((((........)))))...))).	.((((((((........)))))...))).	2
A_duck_Hokkaido_W26_2012_(H12N1)	.((((((((........)))))...))).	.((((((((........)))))...))).	2
			% 0f 2 and 1	87.5
A_duck_Siberia_272_1998_(H13N6)	........((((((((....)))))))).	.........(((((((....)))))))..	1
A_duck_Siberia_272PF_1998_(H13N6)	.(((....((.....)).....)))....	.(((....((.....)).....)))....	2
A_mallard-black_duck_hybrid_New_Brunswick_03736_2009_(H13N6)	.............((((......))))..	.............((((......))))..	2
A_duck_Interior_Alaska_11PG00703_2011_mixedH13	........((((((((....)))))))).	.........(((((((....)))))))..	1
A_duck_Hokkaido_WZ68_2012_(H13N2)	(((((...((.....)).)))))......	(((((...((.....)).)))))......	2
			% 0f 2 and 1	100
A_herring_gull_Astrakhan_267_1982_(H14N5)	....((((.((((.....)))).))))..	....((((.((((.....)))).))))..	2
A_long-tailed_duck_Wisconsin_10OS3912_2010_(H14N6)	(..(.((((.........))))..)..).	((((.((((.........))))..)))).	1
A_northern_shoveler_Missouri_10OS4673_2010_(H14N6)	(..(.((((.........))))..)..).	((((.((((.........))))..)))).	1
A_blue-winged_teal_Guatemala_CIP049H105-15_2011_(H14N3)	(..(.((((.........))))..)..).	((((.((((.........))))..)))).	1
			% 0f 2 and 1	100
A_Australian_shelduck_Western_Australia_1762_1979_(H15N9)	........((.((.((....)))).))..	........((.((.((....)))).))..	2
A_duck_Australia_341_1983_(H15N8)	.............(((....)))......	.............(((....)))......	2
A_teal_Chany_7119_2008_(H15N4)	....((.(((..((...))..)))))...	....((.(((..((...))..)))))...	2
			% 0f 2 and 1	100
A_black-legged_kittywake_Alaska_295_1975_(H16N3)	((((....)))).................	((((....)))).................	2
A_little_tern_Gurjev_779_83_(H16N3)	(((.((....)).)))..(((.....)))	(((.((....)).)))..(((.....)))	2
A_Fulica_atra_Volga_635_1986_(H16N3)	((((....)))).................	((((....)))).................	2
A_herring_gull_New_Jersey_780_1986_(H16N3)	((((....)))).................	((((....)))).................	2
A_shorebird_New_Jersey_840_1986_(H16N3)	((((....)))).................	((((....)))).................	2
A_herring_gull_Delaware_Bay_2617_1987_(H16N3)	((((....)))).................	((((....)))).................	2
A_herring_gull_Delaware_Bay_712_1988_(H16N3)	((((....)))).................	((((....)))).................	2
A_herring_gull_NJ_163_1990_mixedH16	((((....)))).................	((((....)))).................	2
A_gull_NJ_48_1992_mixedH16	.(((...((((........))))...)))	.(((...((((........))))...)))	2
A_laughing_gull_Delaware_Bay_296_1998_(H16N3)	.((((.((.....)).)))).........	.((((.((.....)).)))).........	2
A_black-headed_gull_Sweden_2_99_(H16N3)	((((...........))))..........	((((((....))...))))..........	0
A_black-headed_gull_Sweden_5_99_(H16N3)	((((....)))).................	((((....)))).................	2
A_herring_gull_New_York_AI00-532_2000_(H16N3)	..(((.......)))..............	.............................	0
A_black_headed_gull_Mongolia_1756_2006_(H16N3)	..................(((.....)))	..................(((.....)))	2
A_glaucous_gull_Alaska_44198-027_2006_(H16N3)	(((((.......)))))............	(((((.......)))))............	2
A_herring_gull_Norway_10_1623_2006_(H16N3)	((((....))))......(((.....)))	((((....))))......(((.....)))	2
A_glaucous-winged_gull_Southcentral_Alaska_12NH01265_2008_(H16N3)	...(((.....((......))....))).	...(((.....((......))....))).	2
A_black-headed_gull_Iceland_713_2010_(H16N3)	...(((..((..((.....))..))))).	...(((..((((((.....))))))))).	1
A_glaucous-winged_gull_Southeastern_Alaska_10JR01681R0_2010_(H16N3)	(((......))).................	.............................	0
A_glaucous_gull-herring_gull_hybrid_Iceland_1108_2011_(H16N3)	((.(((...............))).))..	.............................	0
A_California_gull_California_1196P_2013_(H16N3)	...(((..((..((.....))..))))).	...(((..((((((.....))))))))).	1
A_duck_Hokkaido_WZ82_2013_(H16N3)	...(((.....((......))....))).	...(((.....((......))....))).	2
			% 0f 2 and 1	81.8182
*Similarities of the secondary structures predicted by Quickfold and RNAfold are compared and scored as follows: 2, exactly the same; 1, not exactly the same but containing the same loop structures at least partly including the codons for arginine and/or glycine at the HA cleavage site; and 0, other than 1 or 2.
